# Supplementary material for: Household transitions between ages 5 and 15 and educational outcomes: Fathers and grandparents in Peru
Source: Demogr Res. Author manuscript; Available in PMC 2023 Mar 30. (PMC10062424; doi:10.4054/demres.2022.46.14)
Supplement: read-me [file NIHMS1873971-supplement-read-me.txt]

READ ME
Data Cleaning & Analysis for the Paper
Household Transitions Between Ages 5 and 15 Years and Educational Outcomes: Fathers and Grandparents in Peru
By Sarah Anne Reynolds (sar48@berkeley.edu)
Published in Demographic Research

The Young Lives datasets from each round of household and child surveys and our school surveys are publicly archived and available to download from https://www.younglives.org.uk/use-our-data

The data files generated by these do files create a child-level data panel of the around 2000 children participating in Young Lives Peru. The cleaned and compiled data contain information on family structure, cognitive and schooling outcomes, anthropometric outcomes (HAZ & BMI), and household characteristics (e.g. poverty).

Analysis in Stata 14
To run the do files, your data directory should have 6 folders: rounds 1-5 and constructed.  
You may need to adjust the subsequent paths, as sometimes Young Lives updates these.
To your project folder add the following folders:
* “Working Data” with subfolder “Intermediate”
* Output
* Graphs
* Do Files – save the downloaded do files here 
Install https://www.who.int/growthref/tools/readme_stata.pdf for growth reference calculations (this is not part of this paper, but part of the outcomes do file, so alternatively you could star out the portion of the files related to anthropometrics)
Run Master.do
