# Supplementary material for: Household transitions between ages 5 and 15 and educational outcomes: Fathers and grandparents in Peru
Source: Demogr Res. Author manuscript; Available in PMC 2023 Mar 30. (PMC10062424; doi:10.4054/demres.2022.46.14)
Supplement: cleaning & analysis do files [file NIHMS1873971-supplement-cleaning___analysis_do_files.zip]

Archive with 11 entries (10 files):
- /
- Master.do
- Cleaning_Misc.do
- Cleaning_Time_Use.do
- Descriptive_Stats.do
- Cleaning_Outcomes.do
- Analysis_Transitions.do
- Combining_Cleaned_Data.do
- Analysis_FamType_at_Birth.do
- Analysis_Child_Fixed_Effects.do
- Cleaning_Family_Structure_From_Roster.do
