# Supplementary material for: Household transitions between ages 5 and 15 and educational outcomes: Fathers and grandparents in Peru
Source: Demogr Res. Author manuscript; Available in PMC 2023 Mar 30. (PMC10062424; doi:10.4054/demres.2022.46.14)
Supplement: cleaning & analysis do files [file NIHMS1873971-supplement-cleaning___analysis_do_files.zip › Master.do]

cd "C:\Users\saris\Documents\Dropbox\Family Structure Latin America\Peru"

*raw data file location 
global Data "D:\ChildCohorts\Young Lives\ORIGINAL DATA"

*each round folder name
global R1 "$Data\round 1\stata8\survey_data_r1\peru_r1"
global R2 "$Data\round 2\stata8_se\survey_data_r2\peru_r2"
global R3 "$Data\round 3\stata8\survey_data_r3\peru_r3"
global R4 "$Data\round 4\stata11\peru_r4"
global R5 "$Data\round 5\stata11\peru_r5"

global constructed "$Data\Constructed\stata\stata11"

*Original file names
global R1_roster "pesubsec2householdroster1"
global R2_roster "pesubhouseholdmember5"
global R3_roster "youngerchild\pe_yc_householdmemberlevel"
global R4_roster "hh_yc\pe_r4_ychh_householdrosterr4"
global R5_roster "pe_yc_hh_anon\pe_r5_ychh_householdrosterr5"

global R1_child "pechildlevel1yrold"
global R2_child "pechildlevel5yrold"
global R3_child "youngerchild\pe_yc_childlevel" 
global R4_child "ch_yc\pe_r4_ycch_youngerchild"
global R5_child "pe_yc_ch_anon\pe_r5_ycch_youngerchild"

*misc files used
global R2_preschool "pesubcreche5"
global R3_hh "youngerchild\pe_yc_householdlevel"
global R4_child_cog "cog_yc\pe_r4_yccog_youngerchild"
global R4_hh "hh_yc\pe_r4_ychh_youngerhousehold"
global R5_cogn "pe_yc_cog_anon\pe_r5_yccogtest_youngerchild"
global R5_sib "pe_yc_sib_anon\pe_r5_ycsib_ycsibling"
global R5_hh "pe_yc_hh_anon\pe_r5_ychh_youngerhousehold"

*location of output files
*note slight difference in intermediate working data file & analysis working data file 
global WorkingData "Working Data\Intermediate"
global WorkingDataA "Working Data" 
global Output "Output"
global Graphs "Graphs"

*https://www.who.int/growthref/tools/readme_stata.pdf
*where this stata program is located - used in cleaning outcomes
//*NOTE: DELETED SPACE IN FILE NAME "WHO2007FILES" - make sure you save it this way after downloading
global WHO2007LOCATION "C:\Users\saris\Documents\Dropbox\ado\plus\w"

global DoFiles "Do Files"

do "$DoFiles/Cleaning_Family_Structure_From_Roster.do"
do "$DoFiles/Cleaning_Time_Use.do"
do "$DoFiles/Cleaning_Outcomes.do"
do "$DoFiles/Cleaning_Misc.do"

do "$DoFiles/Combining_Cleaned_Data"

do "$DoFiles/Descriptive_Stats.do"

do "$DoFiles/Analysis_Child_Fixed_Effects.do"
do "$DoFiles/Analysis_Transitions.do"

do "$DoFiles/Analysis_FamType_at_Birth.do"
