# Supplementary material for: Household transitions between ages 5 and 15 and educational outcomes: Fathers and grandparents in Peru
Source: Demogr Res. Author manuscript; Available in PMC 2023 Mar 30. (PMC10062424; doi:10.4054/demres.2022.46.14)
Supplement: cleaning & analysis do files [file NIHMS1873971-supplement-cleaning___analysis_do_files.zip › Cleaning_Misc.do]

**Note month & year is only for the focus children- could expand to apply to siblings too

clear
set more off
pause off

***Constructed files for wealth indices
use "$constructed\peru_constructed.dta", clear
keep if yc==1
rename chsex sex
rename ownlandhse ownland
keep childid sex wi round zhfa typesite clustid placeid region ///
	hq sv cd drwaterq toiletq elecq cookingq /*totalexp totalexp_pc*/ ownland ///
	shfam12 shfam8 shfam7 engrade agegr1 agemon /*foodexp_pc totalexp_pc*/
sort childid round

*make sex same for all rounds
forvalues i=1/5 {
	gen hi`i'=sex if round==`i'
	bys childid: egen sex_r`i'=max(hi`i')
	}
assert sex_r1==sex_r2 if sex_r1~=. & sex_r2~=.
assert sex_r2==sex_r3 if sex_r2~=. & sex_r3~=.
assert sex_r3==sex_r4 if sex_r3~=. & sex_r4~=.
assert sex_r4==sex_r5 if sex_r4~=. & sex_r5~=.
assert sex_r1==sex_r3 if sex_r1~=. & sex_r3~=.
assert sex_r1==sex_r4 if sex_r1~=. & sex_r4~=.
assert sex_r1==sex_r5 if sex_r1~=. & sex_r5~=.
assert sex_r2==sex_r4 if sex_r2~=. & sex_r4~=.
assert sex_r2==sex_r5 if sex_r2~=. & sex_r5~=.
assert sex_r3==sex_r5 if sex_r3~=. & sex_r5~=.
forvalues i=2/5 {
	replace sex_r`i'=sex_r1 if sex_r`i'==.
	replace sex=sex_r`i' if round==`i'
	}
drop sex_r*
drop hi*	
replace sex=sex-1
rename sex female
label define f 0 "male" 1 "female" 
label values female f

**region variables
replace typesite = . if typesite==99
gen rural = 1 if typesite == 2
replace rural = 0 if typesite == 1
label define rurall 0 "Urban" 1 "Rural"
label values rural rurall
label var rural "Rural"
drop typesite
gen Coast=(region==31)
gen Sierra=(region==32)
gen Jungle=(region==33)
gen RegionNA=(region==88)

preserve
keep round childid placeid
rename placeid placeid_r
reshape wide placeid, i(childid) j(round)
gen moved_r1=0
gen moved_r2=(placeid_r2~=placeid_r1)
gen moved_r3=(placeid_r3~=placeid_r2)
gen moved_r4=(placeid_r4~=placeid_r3)	
gen moved_r5=(placeid_r5~=placeid_r4)
tempfile moved_wide
save `moved_wide', replace
restore

***WEALTH VARIABLES
foreach SES in wi hq sv cd {
	gen `SES'_flag=""
	replace `SES'_flag="missing `SES' replaced with mean same region & rural (or just same region or all)" ///
		if `SES'==.
	bys region rural round: egen sum = mean(`SES')
	replace `SES'=sum if `SES'==.
	drop sum
	bys region round: egen sum = mean(`SES')
	replace `SES'=sum if `SES'==.
	drop sum
	bys round: egen sum = mean(`SES')
	replace `SES'=sum if `SES'==.
	drop sum	
	}
	// end SES

/**Food Budget Share - Not available in R5 constructed
gen food_budget_share=foodexp_pc/totalexp_pc
*/

*On Grade in School for Round 5
gen agegrades=agegr1+engrade // age at 1st grade + current grade
gen on_grade=((agemon/12)<=agegrades+1) // behind if age is older than school year attainment
replace on_grade=1 if round<3
drop engrade agegr1 agemon agegrades

sort childid round
tempfile constructed_long
save `constructed_long', replace

reshape wide zhfa rural clustid placeid region Coast Sierra Jungle RegionNA ///
	wi hq sv cd wi_flag /*food_budget_share totalexp foodexp_pc totalexp_pc*/ ///
	hq_flag sv_flag cd_flag drwaterq toiletq elecq cookingq ownland ///
	shfam12 shfam8 shfam7 on_grade, i(childid) j(round)

forvalues x==1/5 {
	foreach var in zhfa rural clustid placeid region Coast Sierra Jungle RegionNA ///
	wi hq sv cd wi_flag /*food_budget_share totalexp foodexp_pc totalexp_pc*/ ///
	hq_flag sv_flag cd_flag drwaterq toiletq elecq cookingq ownland ///
	shfam12 shfam8 shfam7 on_grade {
		rename `var'`x' `var'_r`x' 
		}
		// end var
	}
	// end x round
	
	
sort childid
tempfile constructed_wide
save `constructed_wide', replace

***Round 2 - parents education***
use "$R2\\$R2_child.dta", clear
rename *, lower
keep childid language1 mumlang carelang mumed daded careed 
sort childid
tempfile parent_edu
save `parent_edu', replace

***Round 2 - preschool info
use "$R2\\$R2_preschool.dta", clear
keep childid agecrech crechtyp paycrech dayscrec hrscrech
bys childid: egen AgeCrech=min(agecrech)
replace agecrech=AgeCrech if agecrech~=AgeCrech
duplicates drop childid, force
*88% of creche users are in government creches, most 5 days a week
sort childid
tempfile preschools
save `preschools', replace

***Round 3 - sibling relationship to focus child***
use "$R3\\$R3_child.dta", clear
drop if sasdate==. & childid ~="PE041096"
 // duplicate issue in the PPVT - delete observations with mainly missing
keep childid sibid
drop if sibid==.
rename sibid id
sort childid id
tempfile sib3
save `sib3', replace
use "$R3/$R3_roster.dta", clear
sort childid id
merge childid id using `sib3'
keep if _merge==3
keep childid relate id
rename relate sib_relate_r3
sort childid
tempfile R3_Sib_Relate
save `R3_Sib_Relate', replace

***Round 4 - sibling relationship to focus child***
use "$R4\\$R4_child_cog.dta", clear
keep CHILDCODE SIBID
	gen prefix_var1 = "PE0"
	egen childid = concat(prefix_var1 CHILDCODE) if CHILDCODE < 100000
	gen prefix_var2 = "PE"
	egen childid2 = concat(prefix_var2 CHILDCODE) if CHILDCODE >= 100000
	replace childid = childid2 if CHILDCODE >= 100000
drop prefix_var1 prefix_var2 childid2 CHILDCODE
drop if SIBID==.
rename SIBID memidr4
keep childid memidr4
sort childid memidr4
tempfile sib4
save `sib4', replace
use "$R4//$R4_roster.dta", clear
	gen prefix_var1 = "PE0"
	egen childid = concat(prefix_var1 CHILDCODE) if CHILDCODE < 100000
	gen prefix_var2 = "PE"
	egen childid2 = concat(prefix_var2 CHILDCODE) if CHILDCODE >= 100000
	replace childid = childid2 if CHILDCODE >= 100000
drop prefix_var1 prefix_var2 childid2 CHILDCODE
rename *, lower
sort childid memidr4
merge childid memidr4 using `sib4'
keep if _merge==3
keep childid relater4 memidr4
rename relater4 sib_relate_r4
rename memidr4 sib_id_r4
sort childid
tempfile R4_Sib_Relate
save `R4_Sib_Relate', replace

***Round 5 - sibling relationship to focus child***
use "$R5\\$R5_sib.dta", clear
keep CHILDCODE SIBID
	gen prefix_var1 = "PE0"
	egen childid = concat(prefix_var1 CHILDCODE) if CHILDCODE < 100000
	gen prefix_var2 = "PE"
	egen childid2 = concat(prefix_var2 CHILDCODE) if CHILDCODE >= 100000
	replace childid = childid2 if CHILDCODE >= 100000
drop prefix_var1 prefix_var2 childid2 CHILDCODE
drop if SIBID==.
rename SIBID memidr5
keep childid memidr5
sort childid memidr5
tempfile sib5
save `sib5', replace
use "$R5//$R5_roster.dta", clear
	gen prefix_var1 = "PE0"
	egen childid = concat(prefix_var1 CHILDCODE) if CHILDCODE < 100000
	gen prefix_var2 = "PE"
	egen childid2 = concat(prefix_var2 CHILDCODE) if CHILDCODE >= 100000
	replace childid = childid2 if CHILDCODE >= 100000
drop prefix_var1 prefix_var2 childid2 CHILDCODE
rename *, lower
sort childid memidr5
merge childid memidr5 using `sib5'
keep if _merge==3
keep childid relater5 memidr5
rename relater5 sib_relate_r5
rename memidr5 sib_id_r5
sort childid
tempfile R5_Sib_Relate
save `R5_Sib_Relate', replace

***Round 4 - father interaction***
use "$R4\\$R4_hh.dta", clear
	gen prefix_var1 = "PE0"
	egen childid = concat(prefix_var1 CHILDCODE) if CHILDCODE < 100000
	gen prefix_var2 = "PE"
	egen childid2 = concat(prefix_var2 CHILDCODE) if CHILDCODE >= 100000
	replace childid = childid2 if CHILDCODE >= 100000
drop prefix_var1 prefix_var2 childid2 CHILDCODE
keep childid SEEDADR4 WHRDADR4
rename SEEDADR4 dad_visit_r4
rename WHRDADR4 dad_location_r4
replace dad_location_r4=. if dad_location_r4>9
replace dad_visit_r4=. if dad_visit_r4>9
recode dad_visit (7=3) (5=4) (6=5)
label define often 1 "Daily" 2 "Weekly" 3 "2-Weeks or Monthly" 4 "Yearly or Irregularly" 5 "Never"
label values dad_visit often
gen dad_never_visit_r4=(dad_visit==5)
replace dad_never_visit_r4=. if dad_visit==.
sort childid
tempfile dadvisit_r4
save `dadvisit_r4', replace

***Round 5 - father interaction***
use "$R5\\$R5_hh.dta", clear
	gen prefix_var1 = "PE0"
	egen childid = concat(prefix_var1 CHILDCODE) if CHILDCODE < 100000
	gen prefix_var2 = "PE"
	egen childid2 = concat(prefix_var2 CHILDCODE) if CHILDCODE >= 100000
	replace childid = childid2 if CHILDCODE >= 100000
drop prefix_var1 prefix_var2 childid2 CHILDCODE
keep childid SEEDADR5 WHRDADR5
rename SEEDADR5 dad_visit_r5
rename WHRDADR5 dad_location_r5
replace dad_location_r5=. if dad_location_r5>7
replace dad_visit_r5=. if dad_visit_r5>9
recode dad_visit (7=3) (5=4) (6=5)
label define often 1 "Daily" 2 "Weekly" 3 "2-Weeks or Monthly" 4 "Yearly or Irregularly" 5 "Never"
label values dad_visit often
gen dad_never_visit_r5=(dad_visit==5)
replace dad_never_visit_r5=. if dad_visit==.
sort childid
tempfile dadvisit_r5
save `dadvisit_r5', replace

****************************************
*** Merging All the Previous Files ***
****************************************	
use `parent_edu', replace	
sort childid	
foreach file in R3_Sib_Relate R4_Sib_Relate R5_Sib_Relate dadvisit_r4 dadvisit_r5 preschools moved_wide {
	merge childid using ``file''
	di "`file'"
	tab _merge
	pause
	drop _merge
	sort childid		
	}
	
replace sib_relate_r3=99 if sib_relate_r3==1 | (sib_relate_r3>50 & sib_relate_r3~=.)
replace sib_relate_r4=99 if sib_relate_r4==1 | (sib_relate_r4>50 & sib_relate_r4~=.)	
replace sib_relate_r4=sib_relate_r3 if sib_relate_r4==.
replace sib_relate_r3=sib_relate_r4 if sib_relate_r3==.
replace sib_relate_r3=99 if sib_relate_r3~=sib_relate_r4
replace sib_relate_r4=99 if sib_relate_r3~=sib_relate_r4
rename sib_relate_r3 sib_relate
drop sib_relate_r4
label var sib_relate "Relationship of younger sibling"


label var language1 "?? Child's Native Language?"
sum mumlang if mumlang==88  
replace mumlang=carelang if mumlang==88
gen indig_mom=(mumlang~=31)
note indig_mom: `r(N)' children missing mother's native language so changed to caregivers'
drop mumlang
label var indig_mom "Mother's native language is indigenous"
label var careed "Caregiver's Schooling"
label var mumed "Mother's Schooling"
label var daded "Father's Schooling"	

*schooling levels: lower primary 3, upper primary 6, lower secondary 9, upper secondary 11
foreach person in mum dad care {
		recode `person'ed (17=3) (18=.) (13=12) (15=12) (14=13) (16=14) (77=.) (88=.)
		// (17 3) adult literacy equivalent to 3rd grade
		// (18 .) Other
		// (13 12) (15 12) incomplete college
		// (14 13) complete technical - change to align with other countries
		// (16 14)complete university - change to align with other countries
		}
gen mumed_flag=""
replace mumed_flag="mumed replaced with careed" if mumed==. & careed~=.
replace mumed=careed if mumed==.
gen careed_flag=""
replace careed_flag="careed replaced with mumed" if careed==. & mumed~=.
replace careed=mumed if careed==.
gen daded_flag=""
foreach person in mum dad care {
	replace `person'ed_flag=`person'ed_flag+"`person'ed missing & replaced with mean value"
	sum `person'ed
	replace `person'ed=`r(mean)' if `person'ed==.
	}
		
preserve	
sort childid
merge childid using `constructed_wide'	
drop _merge

rename childid Famid
forvalues i==1/5 {
	label var moved_r`i' "Different PlaceID last round"
	rename zhfa_r`i' zhfa_alt_r`i'
	label var zhfa_alt_r`i' "zhfa from constructed data"
	}

order Famid female, first
sort Famid
save "$WorkingData/other_wide.dta", replace
restore

reshape long sib_id_r moved_r, i(childid) j(round)
rename (sib_id_r moved_r) (sib_id moved)
sort childid round
merge childid round using `constructed_long'
drop _merge
rename childid Famid

rename zhfa zhfa_alt
label var zhfa_alt "zhfa from constructed data"
label var sib_relate "Relationship of younger sibling"
label var moved "Different PlaceID last round"
label var wi "Wealth Index"

order Famid female, first
sort Famid round
label define round 1 "1 yr" 2 "5 yrs" 3 "8 yrs" 4 "12 yrs" 5 "15 yrs"
label values round round 
save "$WorkingData/other_long.dta", replace
