# Supplementary material for: Household transitions between ages 5 and 15 and educational outcomes: Fathers and grandparents in Peru
Source: Demogr Res. Author manuscript; Available in PMC 2023 Mar 30. (PMC10062424; doi:10.4054/demres.2022.46.14)
Supplement: cleaning & analysis do files [file NIHMS1873971-supplement-cleaning___analysis_do_files.zip › Cleaning_Time_Use.do]

clear
set more off
pause off


*************************
*** Time Use ***
*************************
forvalues i==1/5 {
	use "${R`i'}\\${R`i'_roster}.dta", clear
	rename *, lower
	local extras`i' "sleep chcare hhchore npaywork paywork school study play"
	
if `i'==1 {
		local extras1 ""
		}
		// end round 1
		
	if `i'==2 {
		rename memsex sex
		rename age 	  age
		}
		// end round 2
		
	if `i'==3 {
		rename memsex 	sex
		rename age 		age
		rename sleepr3	sleep
		rename hhchrer3 hhchore
		rename npywrkr3 npaywork
		rename paywrkr3 paywork
		rename schoolr3	school
		rename studyr3	study
		rename playr3	play
		rename chcarer3	chcare
		}
		// end round 3
	
	if `i'==4 {
		gen prefix_var1 = "PE0"
		egen childid = concat(prefix_var1 childcode) if childcode < 100000
		gen prefix_var2 = "PE"
		egen childid2 = concat(prefix_var2 childcode) if childcode >= 100000
		replace childid = childid2 if childcode >= 100000
		drop prefix_var1 prefix_var2 childid2
		rename memidr4 	id
		rename memsexr4 sex
		rename memager4 age
		rename sleepr4	sleep
		rename hhchrer4 hhchore
		rename npywrkr4 npaywork
		rename paywrkr4 paywork
		rename schoolr4	school
		rename studyr4	study
		rename playr4	play
		rename chcarer4	chcare
		}
		// end round 4
	
	if `i'==5 {
		gen prefix_var1 = "PE0"
		egen childid = concat(prefix_var1 childcode) if childcode < 100000
		gen prefix_var2 = "PE"
		egen childid2 = concat(prefix_var2 childcode) if childcode >= 100000
		replace childid = childid2 if childcode >= 100000
		drop prefix_var1 prefix_var2 childid2
		rename memidr5 	id
		rename memsexr5 sex
		rename memager5 age
		rename sleepr5 sleep
		rename hhchrer5 hhchore
		rename npywrkr5 npaywork
		rename paywrkr5 paywork
		rename schoolr5	school
		rename studyr5	study
		rename playr5	play
		rename chcarer5	chcare
		}
		// end round 5	
	
	keep childid id age sex `extras`i''
	gen round=`i'
	sort childid
	tempfile HH`i'
	save `HH`i''
	}
	// end round i
	
	
****APPENDING TOGETHER****	
use	`HH1', clear
forvalues i==2/5 {
	append using `HH`i''
	}
keep if age>=4 & age<20	

gen times_missing=0
label var times_missing "incomplete information in all categories"
foreach var in sleep chcare hhchore npaywork paywork school study play {
	replace `var'=. if `var'>24
	replace times_missing=1 if `var'==.
	replace `var'=0 if `var'==.
	}
	
***TIME USE VARIABLES -- MAKE PORTION OF TIME IN EACH ACTIVITY
*total hours in the day ranged from 0-29 hours.
*replace some values to be missing (.a) if time in the day is 0 or an outlyer (unplausible)

egen daylength=rowtotal(sleep chcare hhchore npaywork paywork school study play)
replace daylength=. if daylength==0
foreach var in sleep chcare hhchore npaywork paywork school study play {
	replace `var'=. if daylength==0
	replace `var'=. if daylength==sleep
	}
gen outlyer_daylength=(daylength<20 | daylength>28)
replace outlyer_daylength=. if daylength==0
label var daylength "hours in a day"
label var outlyer "more than 28 or less than 20 hours in a day"

*combine work-like activities
egen allwork=rowtotal(chcare hhchore npaywork paywork)
label var allwork "child care, chores, paid & unpaid work combined"

foreach var of varlist sleep chcare hhchore npaywork paywork school study play allwork {
	gen ts_`var'=(`var'/daylength)*100
	local label : variable label `var'
	label var `var' "Hours in `label'"
	label var ts_`var' "Time Share in `label'"
	}
sort childid round	


**Graphs of Time Share for each activity by age
preserve
keep if outlyer~=1
collapse ts*, by(age)
label var ts_sleep "Sleep"
label var ts_school "School"
label var ts_study "Study"
label var ts_play "Play"
label var ts_allwork "Chores & Work"
label var age "Age in Years"
foreach var of varlist ts* {
scatter `var' age, name(`var', replace) scheme(s1rcolor)
}
graph combine ts_sleep /* ts_chcare ts_chcare ts_hhchore ts_npaywork */ ts_school ts_study ts_play ts_allwork, ///
	xcommon ycommon title("Percent of Time in Each Activity") ///
	caption(Source: Young Lives Peru) scheme(s1rcolor)
graph save "$Graphs\Time Use by Age", replace
restore	
*/	
	
**We have to figure out each round what is the id of the next youngest sibling because 
**sometimes the individuals don't line up each round, even though that is the intention
rename childid Famid
sort Famid id round	
save "$WorkingData/All_Child_Time_Use_long.dta", replace
**Becuase we are not sure all hh members have the same id across rounds
**we do not make a "wide" version


**Identify next younger siblings in R3 & R4
**I do this by brining in the identification of the sibling from the evaluations
**It is not certain that the id of hh members are the same across rounds.

***Round 3 - sibling relationship to focus child***
use "$R3\\$R3_child.dta", clear
drop if sasdate==. & childid ~="PE041096"
 // duplicate issue in the PPVT - delete observations with mainly missing
keep childid sibid
drop if sibid==.
rename sibid id
rename childid Famid
sort Famid id
tempfile sib3
save `sib3', replace

***Round 4 - sibling relationship to focus child***
use "$R4\\$R4_child_cog.dta", clear
keep CHILDCODE SIBID 
	gen prefix_var1 = "PE0"
	egen childid = concat(prefix_var1 CHILDCODE) if CHILDCODE < 100000
	gen prefix_var2 = "PE"
	egen childid2 = concat(prefix_var2 CHILDCODE) if CHILDCODE >= 100000
	replace childid = childid2 if CHILDCODE >= 100000
drop prefix_var1 prefix_var2 childid2 CHILDCODE
drop if SIBID==.
rename SIBID id
rename childid Famid
keep Famid id
sort Famid id
tempfile sib4
save `sib4', replace

***Round 5 - sibling relationship to focus child***
use "$R5\\$R5_sib.dta", clear
keep CHILDCODE SIBID
	gen prefix_var1 = "PE0"
	egen childid = concat(prefix_var1 CHILDCODE) if CHILDCODE < 100000
	gen prefix_var2 = "PE"
	egen childid2 = concat(prefix_var2 CHILDCODE) if CHILDCODE >= 100000
	replace childid = childid2 if CHILDCODE >= 100000
drop prefix_var1 prefix_var2 childid2 CHILDCODE
drop if SIBID==.
rename SIBID id
rename childid Famid
keep Famid id
sort Famid id
tempfile sib5
save `sib5', replace

forvalues r=3/5 {
	use "$WorkingData/All_Child_Time_Use_long.dta", clear
	keep if round==`r'
	sort Famid id
	merge Famid id using `sib`r''
	keep if _merge==3
	drop _merge
	gen focus_child=0
	drop id
	save `sib`r'', replace
	}

**adding sibling time use to focus child time use
use "$WorkingData/All_Child_Time_Use_long.dta", clear
keep if id==0
drop id
gen focus_child=1
append using `sib3'
append using `sib4'
append using `sib5'
tostring focus_child, replace
tostring Famid, replace
gen Childid=Famid+focus_child
destring focus_child, replace
order Childid, first

*Attending School or not
gen attends_school=(school>0)
replace attends_school=. if school==.

sort Famid focus_child round
save "$WorkingData/FC_n_SIB_Time_Use_long.dta", replace


rename sex sex_roster
rename age age_roster
foreach var in sleep chcare hhchore npaywork paywork school study play attends_school ///
	ts* daylength outlyer_daylength times_missing allwork sex_roster age_roster {
	rename `var' `var'_r
	}

reshape wide sleep chcare hhchore npaywork paywork school study play attends_school ///
	ts* daylength outlyer_daylength times_missing allwork sex_roster age_roster, i(Famid focus_child) j(round)

*make empty values for round 1
foreach var in sleep chcare hhchore npaywork paywork school study play attends_school ///
	ts_sleep ts_chcare ts_hhchore ts_npaywork ts_paywork ts_school ts_study ts_play ///
	daylength outlyer_daylength times_missing allwork sex_roster age_roster {
		gen `var'_r1=.
		}
	
order Childid, first	
sort Childid
sort Famid focus_child
save "$WorkingData/FC_n_SIB_Time_Use_wide.dta", replace
