# Supplementary material for: Household transitions between ages 5 and 15 and educational outcomes: Fathers and grandparents in Peru
Source: Demogr Res. Author manuscript; Available in PMC 2023 Mar 30. (PMC10062424; doi:10.4054/demres.2022.46.14)
Supplement: cleaning & analysis do files [file NIHMS1873971-supplement-cleaning___analysis_do_files.zip › Descriptive_Stats.do]

clear
set more off
set matsize 1600
pause on


*****Transition sum stats
capture file close myfile
file open myfile using "$Output//trans_sumstats.txt", write replace

use "$WorkingDataA\Peru_children_wide.dta", clear
keep if focus_child==1
keep if AllRounds==1

count
file write myfile "N=`r(N)'" _n
file write myfile "var" _tab "mean" _tab "min" _tab "max" _tab "N" _n
foreach type in famtype BioFather GrandParent moved {
	file write myfile "Change stats among those who have experienced change" _n
	
	sum `type'_ch_num_r1 if `type'_ch_num_r1>=1
	file write myfile "`type'_ch_num_r1" _tab "`r(mean)'" _tab "`r(min)'" _tab "`r(max)'" _tab "`r(N)'" _n
	
	sum `type'_ch_num_r2 if `type'_ch_num_r2 >=1
	file write myfile "`type'_ch_num_r2" _tab "`r(mean)'" _tab "`r(min)'" _tab "`r(max)'" _tab "`r(N)'" _n
	
	file write myfile "Next stats are among those with initial conditions possible for entry/exit" _n
	
	sum enter_`type'_r1 if `type'_r1==0
	file write myfile "enter_`type'_r1" _tab "`r(mean)'" _tab "`r(min)'" _tab "`r(max)'" _tab "`r(N)'" _n
	
	sum exit_`type'_r1 if `type'_r1==1
	file write myfile "exit_`type'_r1" _tab "`r(mean)'" _tab "`r(min)'" _tab "`r(max)'" _tab "`r(N)'" _n
	
	sum enter_`type'_r2 if `type'_r2==0
	file write myfile "enter_`type'_r2" _tab "`r(mean)'" _tab "`r(min)'" _tab "`r(max)'" _tab "`r(N)'" _n
	
	sum exit_`type'_r2 if `type'_r2==1
	file write myfile "exit_`type'_r2" _tab "`r(mean)'" _tab "`r(min)'" _tab "`r(max)'" _tab "`r(N)'" _n
		}	
	// end type
file close myfile	


capture file close descriptive
file open descriptive using "$Output//descriptive.txt", write replace

***Percent of each person by family type
use "$WorkingDataA\Peru_children_long.dta", clear
keep if focus_child==1

*for powerpoint presentation
tab BioFather GrandParent if round==1
sum BioMother if round==1
file write descriptive "Portion of children in R1 without  mother" _tab "`r(mean)'" _n

file write descriptive "Portion of children with this type of relative, by family type" _n
file write descriptive _tab "Nuclear" _tab "Grand Extended" ///
		_tab "Mother + Grandparent(s)" _tab "Single Mother" ///
		_tab "Step-Father" _tab "Other Extended" _tab "No Mother" _n
levelsof famtype, local(levels)
foreach var in BioMother BioFather StepMother StepFather GrandParent ///
	UncleAunt Other {
	file write descriptive "`var'" _tab
	foreach i of local levels {
		sum `var' if famtype==`i'
		local perc=round(`r(mean)',0.01)
		file write descriptive "`perc'" _tab
		}
		// end i
	file write descriptive _n
	}
	// end var - family list
file write descriptive "N" _tab
foreach i of local levels {
	sum `var' if famtype==`i'	
	file write descriptive "`r(N)'" _tab
	}
	// end i
file write descriptive _n "Peru Young Lives" _n
file write descriptive "Rounds 1-4, all observations" _n _n _n

*Some summary stats about outcomes
sum focus_child if round==1 & focus_child==1
file write descriptive "N" _tab "`r(mean)'" _n
sum focus_child if round==1 & focus_child==1 & AllRounds==1
file write descriptive "N all rounds of data" _tab "`r(mean)'" _n
sum ppvtlang if ppvtlang~=1 & round==2
file write descriptive "PPVT not in Spanish R2" _tab "`r(N)'" _n
sum ppvtlang if ppvtlang~=1 & round==3
file write descriptive "PPVT not in Spanish R3" _tab "`r(N)'" _n
sum ppvtlang if ppvtlang~=1 & round==4
file write descriptive "PPVT not in Spanish R4" _tab "`r(N)'" _n _n
sum ppvtlang if ppvtlang~=31 & round==5
file write descriptive "PPVT not in Spanish R5" _tab "`r(N)'" _n _n

/***Extreme values of outcome variables replaced
file write descriptive "Dropped or changed due to extreme values" _tab "Focus Child" _tab "Sibling" _n
foreach var in zhfa_Xtrm6_replaced zhfa_pred_Xtrm6_replaced ppvt_Xtrm4_replaced math_Xtrm4_replaced outlyer_daylength {
	sum `var' if focus_child==1
	file write descriptive "`var'" _tab "`r(n)'" 
	sum `var' if focus_child==0
	file write descriptive "`var'" _tab "`r(n)'" _n
	}
	*/
	
use "$WorkingDataA\Peru_children_wide.dta", clear
file write descriptive _n _n
file write descriptive "Sample Sizes" _n
file write descriptive "`outcome'" _tab "R1" _tab "R2" _tab "R3" _tab "R4" _tab "R5" _tab "All Rounds" _tab "Any Round" _n
foreach outcome in zbmi overweight underweight zhfa ppvt math ts_allwork ts_play ts_study ts_school ts_sleep {
		file write descriptive "Focus Child" _tab
	if "`outcome'"=="zhfa" | "`outcome'"=="zbmi" | "`outcome'"=="overweight" | "`outcome'"=="underweight" {
		forvalues i==1/5 {
			*outcome in each round
			sum `outcome'_r`i' if focus_child==1
			file write descriptive "`r(N)'" _tab
			}
			// end i
		}
		// end outcome-anthropometrics	
		else {	
			file write descriptive _tab
			forvalues i==2/5 {
			*outcome in each round
			sum `outcome'_r`i' if focus_child==1
			file write descriptive "`r(N)'" _tab
			}
			// end i
		}
		//end else
		
	*outcome in all rounds
	*Only height has R1 outcomes
	if "`outcome'"=="zhfa" | "`outcome'"=="zbmi" | "`outcome'"=="overweight" | "`outcome'"=="underweight" {
		sum Childid if focus_child==1 & `outcome'_r1~=. & `outcome'_r2~=. & `outcome'_r3~=. & `outcome'_r4~=. & `outcome'_r5~=.
		}
		// end height
	else {
		sum Childid if focus_child==1 & `outcome'_r2~=. & `outcome'_r3~=. & `outcome'_r4~=. & `outcome'_r5~=.
		}
		// end else
	file write descriptive "`r(N)'" _tab
	*outcome in any rounds
	*Only height has R1 outcomes
	if "`outcome'"=="zhfa_pred" {
		sum Childid if focus_child==1 & (`outcome'_r1~=. | `outcome'_r2~=. | `outcome'_r3~=. | `outcome'_r4~=. | `outcome'_r5~=.)
		}
		// end height
	else {
		sum Childid if focus_child==1 & (`outcome'_r2~=. | `outcome'_r3~=. | `outcome'_r4~=. | `outcome'_r5~=.)
		}
		// end else
	file write descriptive "`r(N)'" _n
	file write descriptive "Younger Sibling" _tab _tab _tab
	forvalues i==3/5 {
		sum `outcome'_r`i' if focus_child==0
		file write descriptive "`r(N)'" _tab
		}
		// end i
	*all rounds
	sum Childid if focus_child==0 & `outcome'_r3~=. & `outcome'_r4~=. & `outcome'_r5~=.
	file write descriptive "`r(N)'" _tab	
	*any round
	sum Childid if focus_child==0 & (`outcome'_r3~=. | `outcome'_r4~=. | `outcome'_r5~=.)
	file write descriptive "`r(N)'" _n	
	}
	// end outcome
	
	
use "$WorkingDataA\Peru_children_long.dta", clear
keep if focus_child==1 & AllRounds==1
tsset Childid round
file write descriptive _tab "Age 1" _tab "Age 5" _tab "Age 8" _tab "Age 12" _tab "Age 15" _tab "Ever" _tab "% with Transition" _n
foreach fam in BioMother BioFather StepFather GrandParent GMotherMat GFatherMat GMotherPat GFatherPat UncleAunt Sibling HalfSib Cousin {
	file write descriptive "`fam'" _tab
	forvalues r==1/5 {		
		sum `fam' if AllRounds==1 & round==`r'
		file write descriptive "`r(mean)'" _tab
		}
		// end rounds
	*ever
	gen hi=(`fam'==1)
	bys Childid: egen Hi=max(hi)
	sum Hi if round==1
	file write descriptive "`r(mean)'" _tab
	drop hi Hi
	*% transition
	tsspell `fam'
	bys Childid: egen trans=max(_spell)
	gen Trans=(trans>1)
	sum Trans if round==5
	file write descriptive "`r(mean)'" _n
	drop _* Trans trans
	}
	// end fam
sum AllRounds if round==1 & AllRounds==1
file write descriptive "Focus Children in All Rounds, N=`r(N)'" _n _n
		
**Same for the younger sibling
use "$WorkingDataA\Peru_children_long.dta", clear
drop if round==1 | round==2 | focus_child==1
*drop if younger child not born by r3
gen hi=(zhfa==.)
bys Childid: egen q=max(hi)
drop if q==1
drop hi q 
tsset Childid round
file write descriptive _tab "Round 3" _tab "Round 4" _tab "Round 5" _tab "Ever" _tab "% with Transition" _n
foreach fam in BioMother BioFather StepFather GrandParent GMotherMat GFatherMat GMotherPat GFatherPat UncleAunt Sibling HalfSib Cousin {
	file write descriptive "`fam'" _tab
	forvalues r==3/5 {		
		sum `fam' if round==`r'
		file write descriptive "`r(mean)'" _tab
		}
		// end rounds
	*ever
	gen hi=(`fam'==1)
	bys Childid: egen Hi=max(hi)
	sum Hi if round==4
	file write descriptive "`r(mean)'" _tab
	drop hi Hi
	*% transition
	tsspell `fam'
	bys Childid: egen trans=max(_spell)
	gen Trans=(trans>1)
	sum Trans if round==4
	file write descriptive "`r(mean)'" _n
	drop _* Trans trans
	}
	// end fam
sum AllRounds if round==4 
file write descriptive "Younger Children in rounds 3, 4, & 5; N=`r(N)'" _n _n		
		
use "$WorkingDataA\Peru_children_long.dta", clear	
keep if focus_child==1	
keep if AllRounds==1
sum focus_child if round==1
local N `r(N)'
file write descriptive "Family Type" _tab "1 y"	_tab "5 y" _tab "8 y" _tab "12 y" _tab "15 y" _tab"Ever" _tab "Always" _n
levelsof famtype, local(famz)
foreach n of local famz {
	forvalues j==1/2 { // once numbers, second time percentage
		local lab: label famtype `n'
		file write descriptive "`lab'" _tab
		forvalues r==1/5 {
			sum focus_child if famtype==`n' & round==`r'
			if `j'==1 {
				file write descriptive "`r(N)'" _tab
				}
			if `j'==2 {
				local perc=round(`r(N)'/`N',.01)*100
				file write descriptive "`perc'%" _tab
				}
			}
			// end r
		gen l=(famtype==`n')
		bys Childid: egen ever=max(l)
		bys Childid: egen always=sum(l)
		sum focus_child if ever==1 & round==1
		if `j'==1 {
			file write descriptive "`r(N)'" _tab
			}
		if `j'==2 {
			local perc_ev=round(`r(N)'/`N',.01)*100
			file write descriptive "`perc_ev'%" _tab
			}
		sum focus_child if always==5 & round==1
		if `j'==1 {
			file write descriptive "`r(N)'" _n 
			}
		if `j'==2 {
			local perc_al=round(`r(N)'/`N',.01)*100
			file write descriptive "`perc_al'%" _n _n
			}
		drop l ever always
		file write descriptive
		}
		// end j numbers or percentages
	}
	// end values of family type
sum focus_child if round==1
file write descriptive "Focus children with data in all rounds, N=`N'" _n

gen youngmom=age_biomother<=25 & round==1
bys Childid: egen YoungMom=max(youngmom)

*% who have experienced father change
preserve
keep if focus_child==1	
order *, alpha	
foreach var in BioFather BioMother GrandParent {
quietly bys Childid: egen Max_`var'=max(`var')
quietly bys Childid: egen Min_`var'=min(`var')
quietly gen `var'_Dif=Max_`var'~=Min_`var'
tab `var'_Dif if round==1
}

use "$WorkingDataA/Peru_children_wide.dta", clear
foreach var in BioFather BioMother GrandParent UncleAunt {
tab `var'_r1 `var'_r2
tab `var'_r2 `var'_r3
tab `var'_r3 `var'_r4
}
restore

*transitions in or out of household
forvalues i==1/3 {
	local j=`i'+1
	foreach member of local Relative_List {
		gen `member'_in_`i'_`j'=(`member'_r`i'==0 & `member'_r`j'==1)
		replace `member'_in_`i'_`j'=. if `member'_r`i'==. | `member'_r`j'==.
		gen `member'_out_`i'_`j'=(`member'_r`i'==1 & `member'_r`j'==0)
		replace `member'_out_`i'_`j'=. if `member'_r`i'==. | `member'_r`j'==.
		}		
		// end member
	}
	// end i

	

*Summary statistics by family type	
*change these to fewer SES & more heterogeneity variables
use "$WorkingDataA\Peru_children_wide.dta", clear	
gen trans=famtype_ch_num_r2>=1
local outcomevars "ppvt_r5 math_r5 on_grade_r5" 
keep if focus_child==1
levelsof famtype_r1, local(fam)	
local famz: word count `fam'
foreach var of varlist trans exit_BioFather_r2 enter_BioFather_r2 exit_GrandParent_r2 enter_GrandParent_r2  {
	orth_out `outcomevars' male firstborn age_biomother mumed indig_mom  ///
		wi_r2 hq_r2 sv_r2 cd_r2 rural_r2 Coast_r2 Jungle_r2 Sierra_r2 ///
		using "$Output//Sum_stats_`var'", ///
		by(`var') replace pcompare overall proportion se test count bdec(2)
	}
	// end var		
preserve
foreach var in exit_BioFather_r2 enter_BioFather_r2 exit_GrandParent_r2 enter_GrandParent_r2 {
	import excel using "$Output//Sum_stats_`var'", clear
	keep C
	rename C `var'
	gen number=_n
	tempfile file`var'
	save `file`var'', replace
	}
import excel using "$Output//Sum_stats_trans", clear
keep A B C D
order A D B C
rename (A D B C) (Vars All NoTrans Trans) 
gen number=_n
foreach var in exit_BioFather_r2 enter_BioFather_r2 exit_GrandParent_r2 enter_GrandParent_r2 {
	merge 1:1 number using `file`var'', nogenerat
	}
drop number
export excel using "$Output//Sum_stats_all", firstrow(var) replace
restore
		

	
**************
***Appendix
**************
use "$WorkingDataA/Peru_children_long.dta", clear
gen hi= (BioFather==0 &  (GFatherPat==1 | GMotherPat==1) & BioMother==1)
bys Famid: egen bi=max(hi)
keep if round==1
duplicates drop Famid, force
sum bi
file write descriptive _n _n "number of families ever single mother with paternal grands" ///	
	_tab "`r(N)'" _n
*/
	
* gender bias
use "$WorkingDataA/Peru_children_long.dta", clear
foreach type in BioFather GrandParent {
file write descriptive "`type' Presence" _tab "Boys" _tab "Girls" _tab "Difference" _n
	forvalues i==1/4 {
		ttest `type' if round==`i', by(female)
		local diff=round(`r(mu_1)'-`r(mu_2)',0.001)
		local star ""
		if `r(p)'<0.1 {
			local star "+"
			}
		if `r(p)'<0.05 {
			local star "*"
			}	
		if `r(p)'<0.01 {
			local star "**"
			}	
		file write descriptive "Round `i'" _tab "`r(mu_1)'" _tab "`r(mu_2)'" ///
			_tab "`diff'`star'" _n
		}
		// end round
	}
	// end type
file write descriptive "significanse +0.1 *0.05 **0.01" _n _n 

	
file close descriptive	
