# Supplementary material for: Household transitions between ages 5 and 15 and educational outcomes: Fathers and grandparents in Peru
Source: Demogr Res. Author manuscript; Available in PMC 2023 Mar 30. (PMC10062424; doi:10.4054/demres.2022.46.14)
Supplement: cleaning & analysis do files [file NIHMS1873971-supplement-cleaning___analysis_do_files.zip › Cleaning_Outcomes.do]

*Sarah Anne Reynolds

/*************************************************************
(1) Takes nutrition & cognitive outcomes from each round
(2) Merge & reshape to get one outcome per child (siblings have their own observations)
(3) Anthropometrics: ZHFA & ZBFA, with predicted scores at age 1 for HAZ
	- graphs
(4) Standardize PPVT
	- graphs
(5) Standardize Math
	- graphs
(6) Saves both long & wide forms of data
**************************************************************/

clear
set more off
pause off


******************************************************
***(1) child outcome variables in each round***
******************************************************
*
***Round 1***
use "$R1\\$R1_child.dta", clear
keep CHILDID SEX zhfa zbmi agemon DINT
rename DINT CHILDID, lower
rename (SEX zhfa zbmi agemon dint) (male zhfa_r1 zbmi_r1 agemon_r1 dint_r1)
recode male (2=0)
sort childid
tempfile childr1
save `childr1', replace

***Round 2***
use "$R2\\$R2_child.dta", clear
rename *, lower
keep childid zhfa zbmi agemon score_ppvt language1 score_cog dint
rename  (zhfa zbmi agemon score_ppvt language1 score_cog dint) (zhfa_r2 zbmi_r2 agemon_r2 ppvt_r2 ppvtlang_r2 math_r2 dint_r2)
sort childid
tempfile childr2
save `childr2', replace

***Round 3***
use "$R3\\$R3_child.dta", clear
	***Duplicate correction***
	replace ppvt_co=36 if childid=="PE031085"
	replace ppvt=45 if childid=="PE031085"
	replace ppvtlang2=1 if childid=="PE031085"
	drop if sasdate==. & childid=="PE031085"

	replace ppvt_co=35 if childid=="PE091051"
	replace ppvt=44 if childid=="PE091051"
	replace ppvtlang2=1 if childid=="PE091051"
	drop if sasdate==. & childid=="PE091051"

	replace ppvt_co=47 if childid=="PE171035"
	replace ppvt=57 if childid=="PE171035"
	replace ppvtlang2=1 if childid=="PE171035"
	drop if sasdate==. & childid=="PE171035"
keep childid ppvt ppvtlang2 sppvt sibid bppvtlang2 zhfa zbmi math cdint
rename (ppvt ppvtlang2 sppvt sibid bppvtlang2 zhfa zbmi math cdint) (ppvt_r3 ppvtlang_r3 sib_ppvt_r3 sib_id_r3 sib_ppvtlang_r3 zhfa_r3 zbmi_r3 math_r3 dint_r3)	
	duplicates report childid 
sort childid
tempfile ppvtR3
save `ppvtR3', replace
	
*get the age in months of the sibling of interest using updated data
use "$R3\youngerchild\pe_yc_householdlevel_update.dta", clear 
rename *, lower
keep childid agemon
rename agemon agemon_r3
sort childid
tempfile childage3
save `childage3', replace

*sibling anthropometrics for R3
use "$R3\\$R3_hh.dta", clear 
rename *, lower 
keep childid dint s1hghtr3 s1wghtr3 s1idr3 s1mthr3 s1yearr3 s1sexr3
rename s1sexr3 sib_sex_r3
gen  monthint=month(dint)
gen yearint=year(dint)
gen sib_agemon_r3=(yearint*12+monthint)-(s1yearr3*12+s1mthr3)

*z-scores for kids younger than five years
*these all seem to be heights, not lengths; codebook does not mention length
zscore06, a(sib_agemon_r3) s(sib_sex_r3) h(s1hghtr3) w(s1wghtr3) female(2) male(1)

*z-scores for kids older than five years
adopath + "$WHO2007LOCATION"
gen str60 reflib="$WHO2007LOCATION/who2007files/ref" //*NOTE: DELETED SPACE IN FILE NAME WHO2007FILES
lab var reflib "Directory of reference tables"
gen str60 datalib="$WHO2007LOCATION/who2007files" //*NOTE: DELETED SPACE IN FILE NAME WHO2007FILES
lab var datalib "Directory for datafiles"
gen str30 datalab="survey_2007"
lab var datalab "Working file"
gen sex=sib_sex_r3 // 1=male, 2=female
gen agemons=sib_agemon_r3
gen str6 ageunit="months"
gen weight=s1wghtr3
gen height=s1hghtr3
gen str1 oedema="n"
gen sw=1
who2007 reflib datalib datalab sex agemons ageunit weight height oedema sw

keep childid sib_sex_r3 sib_agemon_r3 haz06 bmiz06
rename haz06 sib_zhfa_r3
rename bmiz06 sib_zbmi_r3
sort childid

preserve
	import delimited "$WHO2007LOCATION/who2007files/survey_2007_z.xls", clear
	keep childid _zhfa _zbfa
	sort childid
	tempfile sib_anthro
	save `sib_anthro', replace
restore

*merge everything together for R3
sort childid
merge childid using `sib_anthro'
drop _merge
replace sib_zhfa_r3=_zhfa if sib_zhfa_r3==99 | sib_zhfa_r3==.  
replace sib_zbmi_r3=_zbfa if sib_zbmi_r3==99 | sib_zbmi_r3==.
drop _zbfa _zhfa
sort childid
merge childid using `childage3'
drop _merge
sort childid
merge childid using `ppvtR3'
drop _merge
sort childid
tempfile childr3
save `childr3', replace

***Round 4***
*zhfa
use "$R4\\$R4_child.dta", clear
keep CHILDCODE sib_zhfa zhfa sib_zbfa zbfa agemon DINT
	gen prefix_var1 = "PE0"
	egen childid = concat(prefix_var1 CHILDCODE) if CHILDCODE < 100000
	gen prefix_var2 = "PE"
	egen childid2 = concat(prefix_var2 CHILDCODE) if CHILDCODE >= 100000
	replace childid = childid2 if CHILDCODE >= 100000
	drop prefix_var1 prefix_var2 childid2 CHILDCODE
duplicates report childid 
rename (sib_zhfa sib_zbfa zhfa zbfa agemon) (sib_zhfa_r4 sib_zbmi_r4 zhfa_r4 zbmi_r4 agemon_r4)
gen dint_r4=DINT
replace DINT=substr(DINT,1,10)
gen interview_date = date(DINT,"DMY")
format %td interview_date
drop DINT
sort childid
tempfile childr4a
save `childr4a', replace

*ppvt
use "$R4\cog_yc\pe_r4_yccog_youngerchild.dta", clear
keep CHILDCODE SIBID SBAGYRMN SPPCDLNG maths_raw ppvt_raw sppvt_raw TESTLANG SBPVMTH SBPVYEAR
	gen prefix_var1 = "PE0"
	egen childid = concat(prefix_var1 CHILDCODE) if CHILDCODE < 100000
	gen prefix_var2 = "PE"
	egen childid2 = concat(prefix_var2 CHILDCODE) if CHILDCODE >= 100000
	replace childid = childid2 if CHILDCODE >= 100000
drop prefix_var1 prefix_var2 childid2 CHILDCODE
rename (SIBID SBAGYRMN SPPCDLNG ppvt_raw sppvt_raw TESTLANG maths_raw) ///
		(sib_id_r4 sib_agemon2_r4 sib_ppvtlang_r4 ppvt_r4 sib_ppvt_r4 ppvtlang_r4 math_r4)
recode sib_ppvtlang_r4 ppvtlang_r4 (31=1) (32=2) (33=3) (34=4) (35=5) (79=.) (88=.)
		
*sibling birthday, & sex details from roster
preserve
	keep childid sib_id_r4
	rename sib_id_r4 memidr4 
	sort childid memidr4
	tempfile sibid
	save `sibid', replace

	use "$R4\\$R4_roster.dta", clear
*	use "$R4/hh_yc\pe_r4_ychh_householdrosterr4.dta", clear
		gen prefix_var1 = "PE0"
		egen childid = concat(prefix_var1 CHILDCODE) if CHILDCODE < 100000
		gen prefix_var2 = "PE"
		egen childid2 = concat(prefix_var2 CHILDCODE) if CHILDCODE >= 100000
		replace childid = childid2 if CHILDCODE >= 100000
	drop prefix_var1 prefix_var2 childid2 CHILDCODE
	rename *, lower
	sort childid memidr4
	merge childid memidr4 using `sibid'
	keep if _merge==3
	drop _merge
	keep childid memidr4 memsexr4 mthbrnr4 memager4 
	rename memsexr4 sib_sex_r4
	rename memidr4 sib_id_r4
	sort childid sib_id_r4
	tempfile sibsex4
	save `sibsex4', replace
restore

*merge r4 data
sort childid sib_id_r4
merge childid sib_id_r4 using `sibsex4'
drop _merge
sort childid
merge childid using `childr4a'
drop _merge

*calculate sibling's age from interview date & birthdate
gen year=year(interview_date)
gen month=month(interview_date)
gen sib_agemon_r4=.
replace memager4=. if memager4==-88
replace sib_agemon_r4=memager4*12+(month-mthbrnr4) if month>mthbrnr4 & mthbrnr4~=.
replace sib_agemon_r4=memager4*12+(12+month-mthbrnr4) if month<mthbrnr4 & mthbrnr4~=.
replace sib_agemon_r4=memager4*12 if month<mthbrnr4 & mthbrnr4==.
drop interview_date year month mthbrnr4 memager4 
		*some dates were uncalculable, replace with info from the written out variable
		replace sib_agemon_r4=	72	if sib_agemon_r4~=. & sib_agemon2_r4==	"6"
		replace sib_agemon_r4=	84	if sib_agemon_r4~=. & sib_agemon2_r4==	"7"
		replace sib_agemon_r4=	108	if sib_agemon_r4~=. & sib_agemon2_r4==	"9"
		replace sib_agemon_r4=	120	if sib_agemon_r4~=. & sib_agemon2_r4==	"10"
		replace sib_agemon_r4=	72	if sib_agemon_r4~=. & sib_agemon2_r4==	"06 AÑOS"
		replace sib_agemon_r4=	83	if sib_agemon_r4~=. & sib_agemon2_r4==	"06 AÑOS 11 MESES"
		replace sib_agemon_r4=	86	if sib_agemon_r4~=. & sib_agemon2_r4==	"07 AÑOS 02 MESES"
		replace sib_agemon_r4=	96	if sib_agemon_r4~=. & sib_agemon2_r4==	"08 AÑOS"
		replace sib_agemon_r4=	107	if sib_agemon_r4~=. & sib_agemon2_r4==	"08 AÑOS 11 MESES"
		replace sib_agemon_r4=	108	if sib_agemon_r4~=. & sib_agemon2_r4==	"09 AÑOS"
		replace sib_agemon_r4=	108	if sib_agemon_r4~=. & sib_agemon2_r4==	"09 AÑOS 00 MESES"
		replace sib_agemon_r4=	109	if sib_agemon_r4~=. & sib_agemon2_r4==	"09 AÑOS 01 MES"
		replace sib_agemon_r4=	113	if sib_agemon_r4~=. & sib_agemon2_r4==	"09 AÑOS 05 MESES"
		replace sib_agemon_r4=	120	if sib_agemon_r4~=. & sib_agemon2_r4==	"10 AÑOS"
		replace sib_agemon_r4=	120	if sib_agemon_r4~=. & sib_agemon2_r4==	"10 AÑOS"
		replace sib_agemon_r4=	121	if sib_agemon_r4~=. & sib_agemon2_r4==	"10 AÑOS 1 MES"
		replace sib_agemon_r4=	121	if sib_agemon_r4~=. & sib_agemon2_r4==	"10 AÑOS 1 MES."
		replace sib_agemon_r4=	132	if sib_agemon_r4~=. & sib_agemon2_r4==	"11 AÑOS"
		replace sib_agemon_r4=	136	if sib_agemon_r4~=. & sib_agemon2_r4==	"11 AÑOS 4 MESES"
		replace sib_agemon_r4=	73	if sib_agemon_r4~=. & sib_agemon2_r4==	"6  1"
		replace sib_agemon_r4=	72	if sib_agemon_r4~=. & sib_agemon2_r4==	"6 AÑOS"
		replace sib_agemon_r4=	95	if sib_agemon_r4~=. & sib_agemon2_r4==	"7 11"
		replace sib_agemon_r4=	84	if sib_agemon_r4~=. & sib_agemon2_r4==	"7 AÑOS"
		replace sib_agemon_r4=	95	if sib_agemon_r4~=. & sib_agemon2_r4==	"7 AÑOS 11 MESES"
		replace sib_agemon_r4=	84	if sib_agemon_r4~=. & sib_agemon2_r4==	"7 AÑOS."
		replace sib_agemon_r4=	96	if sib_agemon_r4~=. & sib_agemon2_r4==	"8 AÑOS"
		replace sib_agemon_r4=	96	if sib_agemon_r4~=. & sib_agemon2_r4==	"8 AÑOS"
		replace sib_agemon_r4=	105	if sib_agemon_r4~=. & sib_agemon2_r4==	"8 AÑOS 9 MESES"
		replace sib_agemon_r4=	96	if sib_agemon_r4~=. & sib_agemon2_r4==	"8 AÑOS O MESES"
		replace sib_agemon_r4=	108	if sib_agemon_r4~=. & sib_agemon2_r4==	"9 AÑOS"
		replace sib_agemon_r4=	109	if sib_agemon_r4~=. & sib_agemon2_r4==	"9 AÑOS - 1 MES"
		replace sib_agemon_r4=	119	if sib_agemon_r4~=. & sib_agemon2_r4==	"9 AÑOS - 11 MESES"
		replace sib_agemon_r4=	116	if sib_agemon_r4~=. & sib_agemon2_r4==	"9 AÑOS - 8 MESES"
		replace sib_agemon_r4=	108	if sib_agemon_r4~=. & sib_agemon2_r4==	"9 AÑOS 0 MESES"
		replace sib_agemon_r4=	119	if sib_agemon_r4~=. & sib_agemon2_r4==	"9 AÑOS 11 MESES"
		replace sib_agemon_r4=	116	if sib_agemon_r4~=. & sib_agemon2_r4==	"9 AÑOS 8 MESES"
		replace sib_agemon_r4=	108	if sib_agemon_r4~=. & sib_agemon2_r4==	"9 AÑOS."
		*correct this likely typo on sibling age
		replace sib_agemon_r4= 8*12+3 if sib_agemon_r4==2 & sib_agemon2_r4=="8 AÑOS - 3 MESES"
		
drop sib_agemon2_r4
rename sib_agemon_r4 sib_agemon_alt_r4
sort childid
tempfile childr4
save `childr4', replace


***Round 5***
use "$R5\\$R5_child.dta", clear
rename *, lower
keep childcode zhfa zbfa 
rename (zhfa zbfa) (zhfa_r5 zbmi_r5)	
sort childcode
tempfile anthroR5
save `anthroR5', replace

use "$R5\\$R5_cogn.dta", clear
rename *, lower
keep childcode ppvt_raw testlang mtdint maths_raw agyrmnch
replace agyrmnch="" if agyrmnch=="2014 09 02" | agyrmnch=="-88"
replace agyrmnch="15/03" if strmatch(agyrmnch, "*OS 03 MESES*")
replace agyrmnch="15/01/13" if agyrmnch=="2015/01/13"
replace agyrmnch="15/04/23" if agyrmnch=="15 / 04 /23"
replace agyrmnch="14/08/10" if agyrmnch=="14/8/10"
replace agyrmnch="14/11/00" if agyrmnch=="14A/11M/00D"
replace agyrmnch="14/07/08" if agyrmnch=="14 O07 08"
gen ageyrs=substr(agyrmnch,1,2)
gen agemon=substr(agyrmnch,4,2)
destring ageyrs, replace force
destring agemon, replace force
gen agemon_r5=ageyrs*12+agemon
drop agyrmnch ageyrs agemon
replace agemon_r5=. if agemon_r5>17*12
rename (ppvt_raw testlang mtdint maths_raw) (ppvt_r5 ppvtlang_r5 dint_r5 math_r5)	
sort childcode
tempfile ppvtR5
save `ppvtR5', replace

use "$R5\\$R5_sib.dta", clear
rename *, lower
keep childcode sibid stestlng sibzhfa sibzbfa sibppvt_raw sibagemons
rename (sibid sibppvt_raw stestlng sibzhfa sibzbfa sibagemons) (sib_id_r5 sib_ppvt_r5 sib_ppvtlang_r5 sib_zhfa_r5 sib_zbmi_r5 sib_agemon_r5)	
sort childcode
tempfile sibR5
save `sibR5', replace
	

*merge everything together for R5
sort childcode
merge childcode using `ppvtR5'
drop _merge
sort childcode
merge childcode using `anthroR5'
drop _merge
gen prefix_var1 = "PE0"
egen childid = concat(prefix_var1 childcode) if childcode < 100000
gen prefix_var2 = "PE"
egen childid2 = concat(prefix_var2 childcode) if childcode >= 100000
replace childid = childid2 if childcode >= 100000
drop childcode childid2 prefix*
tempfile childr5
sort childid
save `childr5', replace


***********************************************************
****(2) MERGE ALL ROUNDS TOGETHER & ADDITIONAL TIDYING ****
***********************************************************
use `childr1', clear
forvalues i==2/5 {
merge childid using `childr`i'' 
tab _merge
	drop _merge
	sort childid
	}
	// end i

*date of interview in td format
replace dint_r4=substr(dint_r4,1,10)
replace dint_r5="10/07/2016" if dint_r5=="10/07/2106"
replace dint_r5="27/06/2016" if dint_r5=="10/06716"
foreach i in 4 5 {
	gen hi = date(dint_r`i',"DMY")
	drop dint_r`i'
	rename hi dint_r`i'
	format %td dint_r`i'
	}
forvalues i=1/5 {
	gen month_r`i'=month(dint_r`i')
	gen year_r`i'=year(dint_r`i')
	}
*some ages missing
replace agemon_r2=agemon_r1+(dint_r2-dint_r1)/30.5 if agemon_r2==.
replace agemon_r3=agemon_r1+(dint_r3-dint_r1)/30.5 if agemon_r3==.
replace agemon_r4=agemon_r1+(dint_r4-dint_r1)/30.5 if agemon_r4==.
replace agemon_r5=agemon_r1+(dint_r5-dint_r1)/30.5 if agemon_r5==.
	
*extrapolating backward & forward to get sibling age in round 4, round 2 & round 1
gen mons_r1_2=(dint_r2-dint_r1)/30.5
gen mons_r2_3=(dint_r3-dint_r2)/30.5
gen mons_r3_4=(dint_r4-dint_r3)/30.5
gen mons_r5_4=(dint_r5-dint_r4)/30.5

gen hi=sib_agemon_alt_r4-sib_agemon_r3
gen hi2=abs(hi-mons_r3_4)
gen quest_age_sib=(hi2>6)
replace quest_age_sib=. if hi2==.
label var quest_age_sib "Inconsistent ages from R3 & R4 (more than 6 months)"

gen sib_agemon_r2=sib_agemon_r3-mons_r2_3
gen sib_agemon_r1=sib_agemon_r3-mons_r2_3-mons_r1_2
gen sib_agemon_r4=sib_agemon_r3+mons_r3_4
replace sib_agemon_r4=sib_agemon_alt_r4 if sib_agemon_r4==.

gen sib_agemon_alt_r3=sib_agemon_alt_r4-mons_r3_4
gen sib_agemon_alt_r2=sib_agemon_alt_r4-mons_r3_4-mons_r2_3
gen sib_agemon_alt_r1=sib_agemon_alt_r4-mons_r3_4-mons_r2_3-mons_r1_2

forvalues i==1/4 {
	replace sib_agemon_alt_r`i'=sib_agemon_r`i' if sib_agemon_alt_r`i'==.
	}
	
foreach var of varlist sib_agemon_r* sib_agemon_alt_r* {
	replace `var'=. if `var'<0
	}
	
gen quest_sex_sib=(sib_sex_r3~=sib_sex_r4 & sib_sex_r3~=. & sib_sex_r4~=.)
replace quest_sex_sib=. if sib_sex_r3==. & sib_sex_r4==.
label var quest_sex_sib "Inconsistent sex from R3 & R4"

*in some cases age is still missing
	list childid if sib_agemon_r3==. & (sib_ppvt_r3~=.)
		*replace sib_agemon_r3== if childid=="PE171077"
	list childid if sib_agemon_r4==. & (sib_ppvt_r4~=.) 
		*replace sib_agemon_r3== if childid=="PE121044"
		*replace sib_agemon_r3== if childid=="PE141080"

drop sib_id_r4 sib_id_r3 SBPVMTH SBPVYEAR hi hi2 mons_r* 

***appending sib data to focus child data ***
***one observation per child
preserve
	drop sib_*
	tempfile focus_child_only
	save `focus_child_only', replace
restore

keep childid sib_*
gen data_sib=1
foreach var of varlist sib_* {
	replace data_sib=0 if `var'~=.
	}
drop if data_sib==1
rename sib_* *
rename sex_r3 male
recode male (2=0)
label var male "Male (using R3 sex for sibling)"
append using `focus_child_only'
replace data_sib=1 if data_sib==.
rename data_sib focus_child

***reshape to get
***one observation per child per round
reshape long month_r year_r math_r ppvt_r ppvtlang_r zhfa_r zbmi_r agemon_r agemon_alt_r, i(childid focus_child) j(round)
label define round 1 "1y" 2 "5y" 3 "8y" 4 "12y" 5 "15y"
label values round round

***make ids for family, separate observations for each child
rename childid famid
tostring focus_child, replace
gen Childid=famid+focus_child
destring focus_child, replace
rename famid Famid
order Childid Famid, first
rename *_r *
label var Childid "Child ID"
label var Famid "Family ID"
label var focus_child "Focus Child"
replace agemon=int(agemon)
replace agemon_alt=int(agemon_alt)
label var agemon_alt "Age in Months (date from R4)"
label var agemon "Age in Months" // (date from R3)
gen ageyears=agemon/12
label var ageyears "Age in Years"

*only 92 obervations (0.79%) had discrepancies larger than 12 months for ages
*just use Age in Months R3
drop agemon_alt

****************************************
**(3) Extreme scores elminated & adjusting to predicted zhfa @ 1
****************************************
*change extreme values - as defined as biologically implausible by the WHO

replace zbmi=. if zbmi> 5 & zbmi~=. // 33 dropped
replace zbmi=. if zbmi<-5 & zbmi~=. // 8  dropped
replace zhfa=. if zhfa> 6 & zhfa~=. // 7  dropped
replace zhfa=. if zhfa<-6 & zhfa~=. // 23 dropped

*calculate predicted score at age 1 year for kids<20 months
*chose 20 months because that was where the graph flattened out:
lowess zhfa ageyears, lineopts(lwidth(thick)) xtitle(Age in Years) ytitle(HAZ) ///
	title("Height for Age Z-Scores") graphregion(color(white)) ///
	bwidth(.20) msize(tiny) name(HAZxAge, replace) scheme(s2mono) xlabel(0(1)17)

gen zhfa_pred=zhfa 
reg zhfa agemon if agemon<20
predict zhfa_trend if agemon<20
gen diff=zhfa-zhfa_trend // difference from the trend
sum zhfa if agemon>=11 & agemon<=13 // predicted zhfa 1 months around 12 months
replace zhfa_pred=`r(mean)'+diff if agemon<20

*substitute into zhfa_pred
replace zhfa=zhfa_pred if agemon<20
replace zhfa= 6 if zhfa> 6 & zhfa~=. // 0 replaced
replace zhfa=-6 if zhfa<-6 & zhfa~=. // 3 replaced
drop zhfa_pred diff zhfa_trend 
label var zhfa "HAZ, with adjustment <20 months"

*Graph with adjusted height
lowess zhfa ageyears, lineopts(lwidth(thick)) xtitle(Age in Years) ytitle(HAZ) xlabel(0(1)17) ///
	title("Height for Age Z-Scores, Adjusted") graphregion(color(white)) ylabel(-5 -2 -1 0 1 2 5) ///
	bwidth(0.20) msize(tiny) name(HAZxAgeAdjust, replace) scheme(s2mono) 

*Graph for BMI by age
lowess zbmi ageyears, lineopts(lwidth(thick)) xtitle(Age in Years) ytitle(BAZ) xlabel(0(1)17) ///
	title("BMI for Age Z-Scores") graphregion(color(white)) ylabel(-5 -2 -1 0 1 2 5) ///
	bwidth(0.20) msize(tiny) name(BMIxAge, replace) scheme(s2mono) 
graph save "$Graphs\OutcomeStndz\BAZxAge", replace	
	
graph combine HAZxAge HAZxAgeAdjust, graphregion(color(white) margin(0))
graph save "$Graphs\OutcomeStndz\HAZxAge", replace	
	
graph combine HAZxAge HAZxAgeAdjust BMIxAge, graphregion(color(white) margin(0)) ///
	cols(1) xsize(8.5) ysize(11) ///
	caption("Source: Peru Young Lives" ///
		"Data clumps are focus children surveyed around age 1, 5, 8, 12 & 15 years;" ///
		"interior scatters are younger siblings surveyed when the focus children were age 8 & 12 years." ///
		"HAZ adjustment is for children <20 months.", size(vsmall))
graph save "$Graphs\OutcomeStndz\ANTHROxAge", replace

*****************************************************
***(4) Standardizing PPVT (Spanish Language only) ***
*****************************************************

replace ppvt=. if ppvtlang~=1 & round==2 // 217 observations 
replace ppvt=. if ppvtlang~=1 & round==3 // 204 observations
replace ppvt=. if ppvtlang~=1 & round==4 // 63  observations
replace ppvt=. if ppvtlang~=1 & round==4 // 63  observations
replace ppvt=. if ppvtlang~=31 & round==5 // 11  observations


*diagnostic graph for deciding where to trim age range
*lowess ppvt_viable agemon, bwidth(.1)

replace ppvt=. if agemon>=204 // drops 8, likely

*Generate age dependent mean using tobit
gen agemon2=agemon^2 
gen agemon3=agemon^3
tobit ppvt agemon agemon2 agemon3, ll(0)
predict tmean

*age dependent s.d.
gen sdmean=(ppvt-tmean)^2
qui lowess sd agemon, bwidth(.1) gen(sd)
replace sd=sqrt(abs(sd))
gen ppvt_norm=(ppvt-tmean)/sd
*replace extreme values
replace ppvt_norm=-4 if ppvt_norm<-4 & ppvt_norm~=. // no observations changed
replace ppvt_norm= 4 if ppvt_norm >4 & ppvt_norm~=. // 3 observations changed

label var ppvt_norm "Age-Standardized TVIP Scores"	

*graph
bys agemon: egen mean=mean(ppvt)
gen sdh=tmean+sd
gen sdl=tmean-sd
label var ppvt  "Raw scores"
label var mean  "Age-specific mean"
label var tmean "Polynomial smoothed mean, tobit model"
label var sdh   "Lowess smoothed standard deviation"
sort ageyears
**Very wierd - have to have one line twice to get the order of layering correct
twoway 	(scatter ppvt ageyears,  msize(tiny) mcolor(gs12))  ///
		(connected sdl ageyears,  msize(vtiny) lcolor(gs6)) ///	
		(connected sdl ageyears,  msize(vtiny) lcolor(gs6)) ///	
		(connected sdh ageyears,  msize(vtiny) lcolor(gs6)) ///
		(connected tmean ageyears, msize(tiny) lwidth(thick) lcolor(black)) ///
		if ageyears<17 & ageyears>4, scheme(s2mono) graphregion(color(white))	 ///
		title("Vocabulary Score by Age") ///
		legend(region(lstyle(none)) cols(1) order(5 4) size(small)) ///
		xlab(4(1)17) name(PPVT, replace)
graph save "$Graphs\OutcomeStndz\PPVT_mean_sdxAge", replace

drop tmean sd mean sdmean sdh sdl ppvt agemon2 agemon3
rename ppvt_norm ppvt

************************
****Standardizing math****
************************
*do normalization of each round separately, only for focus children
*we use the smaller range for generating the mean, eliminating stragglers
*with less than 30 children in each month

gen math_norm=.
gen agemon2=agemon^2 
gen agemon3=agemon^3

forvalues i==1/4 {
	if `i'==1 {
		local age_range "agemon>50 & agemon<80"
		}
	if `i'==2 {
		local age_range "agemon>80 & agemon<120"
		}
	if `i'==3 {
		local age_range "agemon>130 & agemon<160"
		}
	if `i'==4 {
		local age_range "agemon>160 & agemon<200"
		}	
	*ceiling concern only for R1
	if `i'==1 {
		tobit math agemon if `age_range', ll(0) ul(12)
		predict mean`i' if focus_child==1 & `age_range'
		}
	else {	
		mfp: reg math agemon  if focus_child==1 & `age_range'
		predict mean`i' if focus_child==1 & `age_range'
		drop Iagem__
		}
	gen sdmean`i'=(math-mean`i')^2
	lowess math agemon if `age_range', bwidth(.1) gen(sd`i') 
	replace sd`i'=sqrt(abs(sd`i'))
	replace math_norm=(math-mean`i')/sd`i' if focus_child==1 & `age_range'
	gen sdh`i'=mean`i'+sd`i'
	gen sdl`i'=mean`i'-sd`i'	
	}
	// end i==1/4

***************************************
*** Math Graph   **********************
***************************************	
	
	
*replace extreme values
replace math_norm=-4 if math_norm<-4 & math_norm~=. // 3 replacements
replace math_norm= 4 if math_norm >4 & math_norm~=. // 2 replacements
replace math_norm= . if focus_child==0

bys agemon: egen meanmath=mean(math)


label var mean1 "Predicted linear mean, tobit model for age 5 yrs"
label var sdh1   "Age-specific standard deviation"

**Very wierd - have to have some lines twice to get the order of layering correct
twoway  (scatter math  ageyears, msize(tiny) mcolor(gs12)) ///
		/*(scatter meanmath ageyears, msize(tiny) msymbol(diamond) mcolor(black))*/ ///
		(connect mean1 ageyears, msize(vtiny) lwidth(thick) lcolor(black)) ///
		(connect mean1 ageyears, msize(vtiny) lwidth(thick) lcolor(black)) ///
		(connect mean2 ageyears, msize(vtiny) lwidth(thick) lcolor(black)) ///
		(connect mean2 ageyears, msize(vtiny) lwidth(thick) lcolor(black)) ///
		(connect mean3 ageyears, msize(vtiny) lwidth(thick) lcolor(black)) ///
		(connect mean3 ageyears, msize(vtiny) lwidth(thick) lcolor(black)) ///
		(connect mean4 ageyears, msize(vtiny) lwidth(thick) lcolor(black)) ///
		(connect mean4 ageyears, msize(vtiny) lwidth(thick) lcolor(black)) ///
		(connect sdh1 ageyears, msize(vtiny) lcolor(grey)) ///
		(connect sdh2 ageyears, msize(vtiny) lcolor(grey)) ///
		(connect sdh3 ageyears, msize(vtiny) lcolor(grey)) ///	
		(connect sdh4 ageyears, msize(vtiny) lcolor(grey)) ///		
		(connect sdl1 ageyears, msize(vtiny) lcolor(grey)) ///
		(connect sdl2 ageyears, msize(vtiny) lcolor(grey)) ///
		(connect sdl3 ageyears, msize(vtiny) lcolor(grey)) ///
		(connect sdl4 ageyears, msize(vtiny) lcolor(grey)) ///
		if ageyears<17 & ageyears>4, scheme(s2mono) graphregion(color(white)) ///
		legend(region(lstyle(none)) cols(1) order(2 5) size(small)) ///
		title("Math Score by Age") ///
		xlab(4(1)17) xtitle(Age in Months) ytitle(Math Score) name(math, replace)
graph save "$Graphs\OutcomeStndz\MathNorms", replace
		
drop mean* sd* sdmean* sdl* sdh* agemon2 agemon3

graph combine math PPVT, cols(1) graphregion(color(white) margin(0)) ///
	xsize(8.5) ysize(11) xcommon  ///
	caption("Source: Peru Young Lives" ///
	"Data clumps are focus children tested around age 5, 8, 12 & 15 years;" ///
	"interior scatters are younger siblings surveyed when the focus children were age 8 & 12 years." ///
	, size(vsmall))
graph save "$Graphs\OutcomeStndz\CogScoresXage", replace

***replace math score for r5 with overall mean & sd, not by month
zscore math if round==5, stub(hi)
replace math_norm=himath if round==5
drop himath

***************************************
***Save wide & long forms
***************************************
drop math
rename math_norm math

label variable month "interview month"
label variable year "interview year"

gen overweight=zbmi>1
replace overweight=. if zbmi==.
gen underweight=zbmi<-1
replace underweight=. if zbmi==.
gen XXX_OUTCOMES_XXX=.
gen XXX_CHILD_CHAR_XXX=.
order Childid Famid focus_child round month year ageyears XXX_OUTCOMES_XXX zhfa zbmi overweight underweight ppvt math ppvtlang XXX_CHILD_CHAR_XXX male agemon ageyears
	 
sort Famid focus_child round
save "$WorkingData/outcomes_long.dta", replace

local reshape_vars "zhfa zbmi overweight underweight ppvt ppvtlang math month year agemon ageyears"
foreach var in `reshape_vars' {
	local vars_r `vars_r' `var'_r
	local vars_r_star `vars_r_star' `var'_r*
	}

rename (`reshape_vars') (`vars_r')
reshape wide `vars_r', i(Childid) j(round)
order Childid Famid focus_child XXX_OUTCOMES_XXX `vars_r_star'

sort Childid
save "$WorkingData/outcomes_wide.dta", replace
