# Supplementary material for: Household transitions between ages 5 and 15 and educational outcomes: Fathers and grandparents in Peru
Source: Demogr Res. Author manuscript; Available in PMC 2023 Mar 30. (PMC10062424; doi:10.4054/demres.2022.46.14)
Supplement: cleaning & analysis do files [file NIHMS1873971-supplement-cleaning___analysis_do_files.zip › Analysis_Transitions.do]

clear
set more off
set matsize 1600

*different covariate sets
local childcv1 "female firstborn"
local childcv2 "female firstborn"
local geocv1 "rural_r1 Coast_r1 Sierra_r1"
local geocv2 "rural_r2 Coast_r2 Sierra_r2"
local parentcv "daded mumed indig_mom age_biomother"
local sescv1 "hq_r1 sv_r1 cd_r1"
local sescv2 "hq_r2 sv_r2 cd_r2"
local all1 "`childcv1' `geocv1' `parentcv' `sescv1'"
local all2 "`childcv2' `geocv2' `parentcv' `sescv2'"

***
*Any change
***
use "$WorkingDataA/Peru_children_wide.dta", clear
keep if focus_child==1
keep if AllRounds==1
	
***Number of transitions
foreach het in All DadPRIM DadSEC GpPRIM GpSEC YGP OGP URBAN RURAL {
		preserve
		est clear
		if "`het'"=="All" {
			}	
		*Dad Primary or less
		if "`het'"=="DadPRIM" {
			keep if daded<=6 & daded~=. 
			}
		*Dad Some Secondary or more
		if "`het'"=="DadSEC" {
			keep if daded>6 & daded~=.
			}		
		*GrandParent Primary or less
		if "`het'"=="GpPRIM" {
			keep if edu_grandparent<=1 & edu_grandparent~=. 
			}
		*GrandParent Some Secondary or more
		if "`het'"=="GpSEC" {
			keep if edu_grandparent>1 & edu_grandparent~=.
			}	
		*Urban
		if "`het'"=="URBAN" {
			keep if rural_r1==0
			}		
		*Rural
		if "`het'"=="RURAL" {
			keep if rural_r1==1
			}		
		*Young Grandma
		if "`het'"=="YGP" {
			gen YGP=(age_gma<50 & age_gma~=. & focus_child==1)
			keep if YGP==1
			}
		*Old Grandma
		if "`het'"=="OGP" {
			gen OGP=(age_gma>=50 & age_gma~=. & focus_child==1)
			keep if OGP==1
			}
	foreach outcome in ppvt math on_grade wi {
		if "`outcome'"=="zbmi" | "`outcome'"=="underweight" | "`outcome'"=="overweight" | "`outcome'"=="zhfa" | "`outcome'"=="wi"  {
			local sr=1 // start round
			}
		else {
			local sr=2 // start round
			}	
		*number of total transitions - delete the i. if not interested in indicator 
		eststo ft`outcome': reg `outcome'_r5 `outcome'_r`sr' ///
			i.famtype_ch_num_r`sr' moved_ch_num_r`sr'
		eststo ft`outcome'cont: reg `outcome'_r5 `outcome'_r`sr' ///
			i.famtype_ch_num_r`sr' moved_ch_num_r`sr' ///
			`all`sr''		
		*separate out grandparent & father transitions
		eststo `outcome': reg `outcome'_r5 `outcome'_r`sr' ///
			BioFather_ch_num_r`sr' GrandParent_ch_num_r`sr' moved_ch_num_r`sr'
		eststo `outcome'cont: reg `outcome'_r5 `outcome'_r`sr' ///
			BioFather_ch_num_r`sr' GrandParent_ch_num_r`sr' moved_ch_num_r`sr' ///
			`all`sr''
		}
		// end outcome
	if "`het'"=="All" {
		local rep_append "replace"
		}
	else {
		local rep_append "append"
		}
	estout using "$Output\instability.txt", `rep_append' mlabels(,titles) ///
		title(`het') starlevels(x 0.10 xx 0.05 xxx 0.01) ///
		cells(b(star fmt(2) label(Coef.)) se(fmt(2) label(SE) par(`"="("'`")""'))) ///
		rename(zbmi_r1 laggedoc zhfa_r1 laggedoc ///
		overweight_r1 laggedoc underweight_r1 laggedoc ///
		ppvt_r2 laggedoc math_r2 laggedoc wi_r1 laggedoc ///
		BioFather_ch_num_r1 Father_Trans BioFather_ch_num_r2 Father_Trans ///
		GrandParent_ch_num_r1 GP_Trans GrandParent_ch_num_r2 GP_Trans ///
		moved_ch_num_r1 Moving_Trans moved_ch_num_r2 Moving_Trans ///
		famtype_ch_num_r1 NTransitions famtype_ch_num_r2 NTransitions) ///
		stats(r2_a N, fmt(%9.3f %9.0g)) drop(`all1' `all2')	
	restore
	}
	// end het
		
	
***Entry vs Exit for Grandparents & Fathers	- only 1 transition
foreach het in All DadPRIM DadSEC GpPRIM GpSEC YGP OGP URBAN RURAL {
	preserve
	est clear
	if "`het'"=="All" {
		}	
	*Dad Primary or less
	if "`het'"=="DadPRIM" {
		keep if daded<=6 & daded~=. 
		}
	*Dad Some Secondary or more
	if "`het'"=="DadSEC" {
		keep if daded>6 & daded~=.
		}		
	*GrandParent Primary or less
	if "`het'"=="GpPRIM" {
		keep if edu_grandparent<=1 & edu_grandparent~=. 
		}
	*GrandParent Some Secondary or more
	if "`het'"=="GpSEC" {
		keep if edu_grandparent>1 & edu_grandparent~=.
		}	
	*Urban
	if "`het'"=="URBAN" {
		keep if rural_r1==0
		}		
	*Rural
	if "`het'"=="RURAL" {
		keep if rural_r1==1
		}	
	*Young Grandma
	if "`het'"=="YGP" {
		gen YGP=(age_gma<50 & age_gma~=. & focus_child==1)
		keep if YGP==1
		}
	*Old Grandma
	if "`het'"=="OGP" {
		gen OGP=(age_gma>=50 & age_gma~=. & focus_child==1)
		keep if OGP==1
		}
	foreach outcome in ppvt math on_grade wi {
		if "`outcome'"=="zbmi" | "`outcome'"=="overweight" | "`outcome'"=="underweight" | "`outcome'"=="zhfa" | "`outcome'"=="wi" {
			local sr=1 // start round
			}
		else {
			local sr=2 // start round
			}
		foreach type in BioFather GrandParent {	
			if "`type'"=="BioFather" {
				local other GrandParent
				}
			if "`type'"=="GrandParent" {
				local other BioFather
				}
			eststo X`outcome'`type'1: reg `outcome'_r5 exit_`type'_r`sr' ///
				`other'_r`sr' `outcome'_r`sr' ///
				if `type'_r`sr'==1 & `type'_ch_num_r`sr'<=1
			eststo X`outcome'`type'2: reg `outcome'_r5 exit_`type'_r`sr' ///
				`other'_r`sr' `outcome'_r`sr' moved_ch_num_r`sr' `all`sr'' ///
				if `type'_r`sr'==1 & `type'_ch_num_r`sr'<=1
			*different effects by age?
			if `sr'==1 {
			eststo X`outcome'`type'3: reg `outcome'_r5 ///
				exit_`type'_r1_2 exit_`type'_r2_3 exit_`type'_r3_4 exit_`type'_r4_5 ///
				`other'_r`sr' `outcome'_r`sr' moved_ch_num_r`sr' `all`sr'' ///
				if `type'_r`sr'==1 & `type'_ch_num_r`sr'<=1
				}
			if `sr'==2 {
			eststo X`outcome'`type'3: reg `outcome'_r5 ///
				exit_`type'_r2_3 exit_`type'_r3_4 exit_`type'_r4_5  ///
				`other'_r`sr' `outcome'_r`sr' moved_ch_num_r`sr' `all`sr'' ///
				if `type'_r`sr'==1 & `type'_ch_num_r`sr'<=1
				}				
			*too few observations to to gp entrance for heterogeneity analysis
			if "`het'"~="GpPRIM" & "`het'"~="GpSEC" { 
				eststo N`outcome'`type'1: reg `outcome'_r5 enter_`type'_r`sr' ///
					`other'_r`sr' `outcome'_r`sr' ///
					if `type'_r`sr'==0 & `type'_ch_num_r`sr'<=1
				eststo N`outcome'`type'2: reg `outcome'_r5 enter_`type'_r`sr' ///
					`other'_r`sr' `outcome'_r`sr' moved_ch_num_r`sr' `all`sr'' ///
					 if `type'_r`sr'==0 & `type'_ch_num_r`sr'<=1
				if `sr'==1 {
					eststo N`outcome'`type'3: reg `outcome'_r5 ///
						enter_`type'_r1_2 enter_`type'_r2_3 enter_`type'_r3_4 enter_`type'_r4_5 ///
						`other'_r`sr' `outcome'_r`sr' moved_ch_num_r`sr' `all`sr'' ///
						if `type'_r`sr'==1 & `type'_ch_num_r`sr'<=1
					}
					// end if sr==1
				if `sr'==2 {
					eststo N`outcome'`type'3: reg `outcome'_r5 ///
						enter_`type'_r2_3 enter_`type'_r3_4 enter_`type'_r4_5  ///
						`other'_r`sr' `outcome'_r`sr' moved_ch_num_r`sr' `all`sr'' ///
						if `type'_r`sr'==1 & `type'_ch_num_r`sr'<=1
			
			pause on
			pause
					}	
					// end if sr==2
				}
				// end grandparent heterogeneity qualification
			}
			// end type
		}
		// end outcome

		*60% of children starting off with a grandparent have an exit
		*7% of children starting off without grandparents have an entrance
		*18% of children starting off with a father have an exit
		*21% of children starting off without father have an entrance
		
	forvalues i==1/2 {
		local define rename`i' ""
		foreach type in BioFather GrandParent {	
			local rename`i' `rename`i'' 1.`type'_r`i'#1.`type'_ch_num_r`i' Exit
			}
			// end type
		}
		// end i
		di "`rename1' `drop1'"
	if "`het'"=="All" {
		local rep_append "replace"
		}
	else {
		local rep_append "append"
		}
	estout using "$Output\ent_exit.txt", `rep_append' mlabels(,titles) ///
		starlevels(x 0.10 xx 0.05 xxx 0.01) title(`het') ///
		cells(b(star fmt(2) label(Coef.)) se(fmt(2) label(SE) par(`"="("'`")""'))) ///
		rename(zbmi_r1 laggedoc overweight_r1 laggeddoc underweight_r1 laggedoc ///
		zhfa_r1 laggedoc ppvt_r2 laggedoc math_r2 laggedoc wi_r1 laggedoc ///
		exit_BioFather_r1 Change exit_BioFather_r2 Change enter_BioFather_r1 Change enter_BioFather_r2 Change ///
		exit_GrandParent_r1 Change exit_GrandParent_r2 Change enter_GrandParent_r1 Change enter_GrandParent_r2 Change ///
		BioFather_r1 Other BioFather_r2 Other GrandParent_r1 Other GrandParent_r2 Other ///
		exit_BioFather_r1_2 Change_1_2 exit_BioFather_r2_3 Change_2_3 exit_BioFather_r3_4 Change_3_4 exit_BioFather_r4_5 Change_4_5 ///
		exit_GrandParent_r1_2 Change_1_2 exit_GrandParent_r2_3 Change_2_3 exit_GrandParent_r3_4 Change_3_4 exit_GrandParent_r4_5 Change_4_5 ///
		enter_BioFather_r1_2 Change_1_2 enter_BioFather_r2_3 Change_2_3 enter_BioFather_r3_4 Change_3_4 enter_BioFather_r4_5 Change_4_5 ///
		enter_GrandParent_r1_2 Change_1_2 enter_GrandParent_r2_3 Change_2_3 enter_GrandParent_r3_4 Change_3_4 enter_GrandParent_r4_5 Change_4_5) ///
		stats(r2_a N, fmt(%9.3f %9.0g)) drop(`all1' `all2' moved*) order(Change Change_1_2 Change_2_3 Change_3_4 Change_4_5) 
	restore
	}
	// end het
 
	
