# Supplementary material for: Household transitions between ages 5 and 15 and educational outcomes: Fathers and grandparents in Peru
Source: Demogr Res. Author manuscript; Available in PMC 2023 Mar 30. (PMC10062424; doi:10.4054/demres.2022.46.14)
Supplement: cleaning & analysis do files [file NIHMS1873971-supplement-cleaning___analysis_do_files.zip › Combining_Cleaned_Data.do]

clear
set more off
pause off

***Start with outcome variables for focus child & sibling
use "$WorkingData\outcomes_wide.dta", clear
gen XXX_TIMEUSE_XXX=.
sort Famid focus_child
merge Famid focus_child using "$WorkingData/FC_n_SIB_Time_Use_wide.dta"
tab _merge
drop _merge
gen XXX_FAMILY_VARS_XXX=.
sort Famid
merge Famid using "$WorkingData\Family_Structure_wide.dta"
tab _merge
drop _merge
gen XXX_CONTROLS_XXX=.
sort Famid  
merge Famid using "$WorkingData\other_wide.dta"
tab _merge
drop _merge
order attends_school*, after(XXX_CONTROLS_XXX)
gen XXX_IMPUTATION_INFO_XXX=.
order XXX_IMPUTATION_INFO_XXX *_flag, last

*Change paternity of step & half siblings
forvalues i=1/5 {
	replace BioFather_r`i'=0  if BioFather_r`i' ==1 & focus_child==0 & (sib_relate==9 | sib_relate==11)
	replace BioFather_r`i'=1  if StepFather_r`i'==1 & focus_child==0 & (sib_relate==9 | sib_relate==11)
	replace StepFather_r`i'=0 if BioFather_r`i' ==0 & focus_child==0 & (sib_relate==9 | sib_relate==11)
	replace StepFather_r`i'=1 if BioFather_r`i' ==1 & focus_child==0 & (sib_relate==9 | sib_relate==11)
	
	replace BioMother_r`i'=0 if BioMother_r`i'==1 & focus_child==0 & (sib_relate==8)
	}
	
*present in all rounds of data
gen AllRounds=(zhfa_r1~=. & zhfa_r2~=. & zhfa_r3~=. & zhfa_r4~=. & zhfa_r5~=.)
label var AllRounds "Data for all rounds"

*change number of kids different ages to remove the focus child & younger sibling
*depending on the identity
*Focus children were not on HH roster in R1, so don't need to adjust in R1
*replace N_child_0_6_r1 = N_child_0_6_r1 - 1 if focus_child==1 // 
replace N_child_0_6_r2 = N_child_0_6_r2 - 1 if focus_child==1
replace N_boy_7_17_r3  = N_boy_7_17_r3  - 1 if focus_child==1 & male==1
replace N_boy_7_17_r4  = N_boy_7_17_r4  - 1 if focus_child==1 & male==1
replace N_grl_7_17_r3  = N_grl_7_17_r3  - 1 if focus_child==1 & male==0
replace N_grl_7_17_r4  = N_grl_7_17_r4  - 1 if focus_child==1 & male==0

forvalues i==1/5 {
	replace N_child_0_6_r`i'=N_child_0_6_r`i'-1 if focus_child==0 & agemon_r`i'<72 & agemon_r`i'~=.
	replace N_boy_7_17_r`i'   = N_boy_7_17_r`i' - 1 if focus_child==0 & male==1 & agemon_r`i'>72 & agemon_r`i'~=.
	replace N_grl_7_17_r`i'   = N_grl_7_17_r`i' - 1 if focus_child==0 & male==0 & agemon_r`i'>72 & agemon_r`i'~=.
	}
	//end i
	
*destring Childid & Famid
gen ci=substr(Childid, 3,.)
gen fi=substr(Famid,3,.)
destring ci, replace
destring fi, replace	
drop Childid Famid
rename ci Childid
rename fi Famid
	
	 
order Childid Famid focus_child sib_rel* firstborn AllRounds XXX_OUTCOMES_XXX, first
order sib_relate, after(focus_child)
order mom_age_1st_birth always_w_mom gma_r1_uncert gfa_r1_uncert famsize* shfam7* shfam8* shfam12*, after (XXX_FAMILY_VARS_XXX)

gen XXX_Transitions_XXX=.
foreach type in famtype BioFather GrandParent moved {
	*indicate if there are changes between rounds 1 for changes since R1 & 2 for changes since R2
	forvalues i=1/4 {
		local j=`i'+1
		gen `type'_ch`i'_`j'=(`type'_r`i'~=`type'_r`j') if `type'_r`i'~=. & `type'_r`j'~=. 
		}
		// end i
	gen `type'_ch_num_r1=`type'_ch1_2+`type'_ch2_3+`type'_ch3_4+`type'_ch4_5	
	gen `type'_ch_num_r2=`type'_ch2_3+`type'_ch3_4+`type'_ch4_5	
	/*
	gen enter_`type'_r1=(`type'_r1==0 & `type'_ch_num_r1==1)	
	gen exit_`type'_r1=(`type'_r1==1 & `type'_ch_num_r1==1)
	gen enter_`type'_r2=(`type'_r2==0 & `type'_ch_num_r2==1)
	gen exit_`type'_r2=(`type'_r2==1 & `type'_ch_num_r2==1)
	*/

	*entrance & exit between rounds
	gen exit_`type'_r1_2=(`type'_r1==1 & `type'_r2==0)
	gen enter_`type'_r1_2=(`type'_r1==0 & `type'_r2==1)
	gen exit_`type'_r2_3=(`type'_r2==1 & `type'_r3==0)
	gen enter_`type'_r2_3=(`type'_r2==0 & `type'_r3==1)
	gen exit_`type'_r3_4=(`type'_r3==1 & `type'_r4==0)
	gen enter_`type'_r3_4=(`type'_r3==0 & `type'_r4==1)
	gen exit_`type'_r4_5=(`type'_r4==1 & `type'_r5==0)
	gen enter_`type'_r4_5=(`type'_r4==0 & `type'_r5==1)
	}	
	// end type
	
preserve
	keep Childid famtype_r* BioFather_r* GrandParent_r*
	reshape long famtype_r BioFather_r GrandParent_r, i(Childid) j(round)
	forvalues i=1/2 {
		if `i'==2 {
			drop if round==1
			}
		foreach type in BioFather GrandParent {
			sqset `type' Childid round, trim
			egen exit_`type'_r`i'=sqallpos() , pattern(1 0) so
			replace exit_`type'_r`i'=1 if exit_`type'_r`i'>1
			egen enter_`type'_r`i'=sqallpos() , pattern(0 1) so
			replace enter_`type'_r`i'=1 if enter_`type'_r`i'>1
			}
			// end type
		}
		// end i
	keep Childid exit* enter*
	duplicates drop
	tempfile dirtrans
	save `dirtrans', replace
restore		

merge 1:1 Childid using `dirtrans'
drop _merge

save "$WorkingDataA\Peru_children_wide.dta", replace


use "$WorkingData\outcomes_long.dta", clear
gen XXX_TIMEUSE_XXX=.
sort Famid focus_child round
merge Famid focus_child round using "$WorkingData/FC_n_SIB_Time_Use_long.dta"
tab _merge
drop _merge
gen XXX_CONTROLS_XXX=.
sort Famid round
merge Famid round using "$WorkingData\other_long.dta"
tab _merge
drop _merge
gen XXX_FAMILY_VARS_XXX=.
sort Famid round
merge Famid round using "$WorkingData\Family_Structure_long.dta"
tab _merge
drop _merge
order always_w_mom gma_r1_uncert gfa_r1_uncert famsize*, after (XXX_FAMILY_VARS_XXX)

*Change paternity of step & half siblings
replace BioFather=0  if BioFather==1  & focus_child==0 & (sib_relate==9 | sib_relate==11)
replace BioFather=1  if StepFather==1 & focus_child==0 & (sib_relate==9)
replace StepFather=0 if BioFather==0  & focus_child==0 & (sib_relate==9 | sib_relate==11)
replace StepFather=1 if BioFather==1  & focus_child==0 & (sib_relate==9 | sib_relate==11)

replace BioMother=0  if BioMother==1  & focus_child==0 & (sib_relate==8)

***WORKING ON THIS!***
/*change family structure variables for sibling
N_child_0_6 
N_boy_7_17 
N_grl_7_17
replace N_child_0_6=N_child_0_6-1 if focus_child==0 & sib_age<7
N_boy_7_17 
N_grl_7_17
*/

*present in all rounds of data
gen data=(zhfa~=.)
bys Childid: egen hi=sum (data) if focus_child==1
gen AllRounds=(hi==5)
drop hi data
label var AllRounds "Data for all rounds"

*destring Childid & Famid
gen ci=substr(Childid, 3,.)
gen fi=substr(Famid,3,.)
destring ci, replace
destring fi, replace	
drop Childid Famid
rename ci Childid
rename fi Famid

order Childid Famid, first
order sib_relate firstborn AllRounds, after(focus_child)
order mom_age_1st_birth always_w_mom gma_r1_uncert gfa_r1_uncert famsize, after (XXX_FAMILY_VARS_XXX)
save "$WorkingDataA\Peru_children_long.dta", replace
