# Supplementary material for: Household transitions between ages 5 and 15 and educational outcomes: Fathers and grandparents in Peru
Source: Demogr Res. Author manuscript; Available in PMC 2023 Mar 30. (PMC10062424; doi:10.4054/demres.2022.46.14)
Supplement: cleaning & analysis do files [file NIHMS1873971-supplement-cleaning___analysis_do_files.zip › Analysis_FamType_at_Birth.do]

clear
set more off
set matsize 1600


*Summary statistics by family type	
*Also look at R4 outcomes with R1 family types
use "$WorkingDataA\Peru_children_wide.dta", clear	

local outcomevars "zbmi_r1 overweight_r1 underweight_r1 zhfa_r1 ppvt_r2 math_r2 zbmi_r5 overweight_r5 underweight_r5 zhfa_r5 ppvt_r5 math_r5"
drop if famtype_r1>3 // too few single mothers & step families in R1
keep if focus_child==1

gen famgpedu=0
replace famgpedu=1 if edu_biofather<=1 & GrandParent_r1==0
replace famgpedu=2 if edu_grandparent<=1 & GrandParent_r1==1
replace famgpedu=3 if edu_grandparent>=2 & GrandParent_r1==1
label define gpedu 0 "Dad Sec Nuclear" 1 "Dad Prim Nuclear" 2 "Primary Grandparent" 3 "Secondary Grandparent"
label values famgpedu gpedu

*orthout by family structure
orth_out `outcomevars' female firstborn mumed indig_mom  ///
	hq_r1 sv_r1 cd_r1 rural_r1 Coast_r1 Jungle_r1 Sierra_r1 ///
	using "$Output//Sum_stats_famtype", ///
	by(famtype_r1) replace pcompare overall proportion se test count bdec(2)

*orthout by family structure vs grandparents
orth_out `outcomevars' female firstborn mumed indig_mom  ///
	hq_r1 sv_r1 cd_r1 rural_r1 Coast_r1 Jungle_r1 Sierra_r1 ///
	using "$Output//Sum_stats_famgpedu", ///
	by(famgpedu) replace pcompare overall proportion se test count bdec(2)
	
*orthout by family structure vs grandparents
orth_out `outcomevars' female firstborn mumed indig_mom  ///
	hq_r1 sv_r1 cd_r1 rural_r1 Coast_r1 Jungle_r1 Sierra_r1 if male==1 ///
	using "$Output//Sum_stats_famgpeduBoys", ///
	by(famgpedu) replace pcompare overall proportion se test count bdec(2)
		
*orthout by family structure vs grandparents
orth_out `outcomevars' female firstborn mumed indig_mom  ///
	hq_r1 sv_r1 cd_r1 rural_r1 Coast_r1 Jungle_r1 Sierra_r1 if male==0 ///
	using "$Output//Sum_stats_famgpeduGir ls", ///
	by(famgpedu) replace pcompare overall proportion se test count bdec(2)
				
	
*add the significance stars
foreach file in Sum_stats_famtype Sum_stats_famgpedu Sum_stats_famgpeduBoys Sum_stats_famgpeduGirls {
	import excel "$Output//`file'", clear
	drop if _n==1
	sleep 2000
	export excel "$Output//`file'", replace
	import excel "$Output//`file'", firstrow clear
	local i=1
	foreach var of varlist * {
		local var`i' `var'
		local i=`i'+1
		}
	global count: word count `varlist'
	if "`file'"=="Sum_stats_famtype" {
		local n 6
		}
	else {
		local n 7
		}
	*n - figure out how many columns over the comparison is 
	*3 starts the column where you want to start having stars
	forvalues x==3/`n' {
			local y=`n'+`x'-2
			destring `var`y'', replace
		replace `var`x''=`var`x''+"*" 	if `var`y''<0.10 & `var`y''>=0.05
		replace `var`x''=`var`x''+"**" 	if `var`y''<0.05 & `var`y''>=0.01
		replace `var`x''=`var`x''+"***" if `var`y''<0.01 & `var`y''>=0.00
		pause on
		di "`var`x'' `var`y''"
		*drop `var`y''
		}
		// end x
	export excel "$Output//`file'", replace firstrow(variables)
	}

use "$WorkingDataA/Peru_children_long.dta", clear

use "$WorkingDataA/Peru_children_wide.dta", clear
keep if focus_child==1

est clear
drop if famtype_r1>3
gen famtype1_r1=famtype_r1==0
gen famtype2_r1=famtype_r1==1
gen famtype3_r1=famtype_r1==2
gen famtype4_r1=famtype_r1==3

*optional: Same N for all sets
foreach var in zbmi_r1 underweight_r1 overweight_r1 zhfa_r1 ppvt_r2 math_r2 zbmi_r5 underweight_r5 overweight_r5 zhfa_r5 ppvt_r5 math_r5 {
	drop if `var'==.
	}

*different covariate sets
local childcv "female firstborn"
local geocv "rural_r1 Coast_r1 Sierra_r1"
local parentcv "daded mumed indig_mom age_biomother"
local sescv "hq_r1 sv_r1 cd_r1"
local all "`childcv' `geocv' `parentcv' `sescv'"

/*if you want to do alternative family type to test grandparent edu vs nuclear no grand
gen altfamtype_r1=.
replace altfamtype_r1=0 if famtype_r1==0
replace altfamtype_r1=1 if edu_grand<=1 & edu_grand~=.
replace altfamtype_r1=2 if edu_grand>1 & edu_grand~=.
replace famtype_r1=altfamtype_r1
label define edufam 0 "Nuclear" 1 "Primary or Less" 2 "Secondary or More"
label values famtype_r1 edufam
*/

*generate interactions of the variables by family type to test them
	forvalues i=1/4 { 
		foreach var of local all {
			gen `var'famtype`i'=`var'*famtype`i'_r1
			}
			// end var
		}
		// end i
*Test if the coefficients are different for different family types
*pause on
foreach outcome in zbmi_r1 overweight_r1 underweight_r1 zhfa_r1 ppvt_r2 math_r2 zbmi_r5 underweight_r5 overweight_r5 zhfa_r5 ppvt_r5 math_r5 {
	reg `outcome' `all' *famtype1 *famtype2 *famtype3 *famtype4 
		testparm *famtype1
		testparm *famtype2
		testparm *famtype3
		testparm *famtype1 *famtype2 *famtype3 *famtype4 
	*pause
	}

foreach sample in all urban rural boys girls {
	if "`sample'"=="all" {
		local pop "focus_child==1"
		}
	if "`sample'"=="urban" {
		local pop "rural_r1==0"
		}
	if "`sample'"=="rural" {
		local pop "rural_r1==1"
		}
	if "`sample'"=="boys" {
		local pop "male==1"
		}
	if "`sample'"=="girls" {
		local pop "male==0"
		}
		
local app_rep "replace"
	foreach outcome in zbmi_r1 overweight_r1 underweight_r1 zhfa_r1 ppvt_r2 math_r2 zbmi_r5 overweight_r5 underweight_r5 zhfa_r5 ppvt_r5 math_r5 {
		if "`outcome'"=="ppvt_r2" | "`outcome'"=="math_r2" {
			local childextra "attends_school_r2"
			}
		else {
			local childextra ""
			}
		est clear
		reg `outcome' i.famtype_r1							if `pop'		 
		eststo, title("simple")
		reg `outcome' i.famtype_r1 `geocv'					if `pop'
		eststo, title("geo")
		reg `outcome' i.famtype_r1 `childcv' `childextra'	if `pop'
		eststo, title("child")
		reg `outcome' i.famtype_r1 `parentcv'				if `pop'
		eststo, title("parent")		
		reg `outcome' i.famtype_r1 `sescv'					if `pop'
		eststo, title("ses")
		reg `outcome' i.famtype_r1 `all' `childextra'		if `pop'
		eststo, title("all")
		
		estout * using "$Output\GapsFamTypesR1`sample'.txt", `app_rep' starlevels(+ 0.10 * 0.05 ** 0.01) ///
			cells(b(star fmt(2)) se(fmt(2) par(`"="("'`")""'))) mlabels(,titles) ///
			stats(r2_a N, fmt(%9.3f %9.0g)) keep(1.famtype_r1 2.famtype_r1 3.famtype_r1) ///
			title(`outcome') label
		local app_rep "append"
		}
		// end outcome
	}
	// end sample

foreach sample in all urban rural boys girls {		
	import delimited "$Output\GapsFamTypesR1`sample'.txt", clear delimiters(tab)
	replace v1=v1[_n-1] if v2=="simple"
	drop if v2=="b/se" 
	forvalues i=2/7 {
		replace v`i'=substr(v`i',3,.) if v1==""
		replace v`i'=substr(v`i',1,strpos(v`i',")")) if v1==""
		}
	sleep 50
	export excel using "$Output//GapsFamTypesR1.xls", sheet(`sample') sheetmodify
	}
	// end sample
	
