# Supplementary material for: Household transitions between ages 5 and 15 and educational outcomes: Fathers and grandparents in Peru
Source: Demogr Res. Author manuscript; Available in PMC 2023 Mar 30. (PMC10062424; doi:10.4054/demres.2022.46.14)
Supplement: cleaning & analysis do files [file NIHMS1873971-supplement-cleaning___analysis_do_files.zip › Analysis_Child_Fixed_Effects.do]

clear
set more off
set matsize 1600


use "$WorkingDataA/Peru_children_long.dta", clear
drop if agemon==. 

**FOCUS CHILDREN VS ALL CHILDREN SAMPLE SIZE OPTIONS  
**Star out the appropriate segment below based on your choice
**Main difference is in the clustering:  
**We cluster by Famid, which is the same as clustering by Childid when only using focus children.
	/*Focus Children Only
	keep if focus_child==1
	local NChildren "" // not needed - # of clusters=# of Families=# of children
	*/
	*All Children
	keep if focus_child~=.
	local NChildren "df_a" // adds number of children to the estout options
	*/

	
replace attends_school=1 if round==1
*round, age, & round-age controls
tab round, gen(rounddummy)
forvalues i=1/5 {
	rename rounddummy`i' round`i'dummy
	gen round`i'xage=round`i'dummy*agemon
	}
local round_age_controls "agemon round*dummy round*xage"
local full_controls "hq sv cd attends_school moved N_child_0_6 N_boy_7_17 N_grl_7_17" 
local controls_no_wi "moved N_child_0_6 N_boy_7_17 N_grl_7_17"

preserve
*****************************
*(Appendix) Tests of Differential Grandparent Categories
*****************************
keep if focus_child==1
tsset Childid round

gen 	BioParentsCat=0 if BioFather==1 & BioMother==1
replace BioParentsCat=1 if BioFather==0 & BioMother==1
replace BioParentsCat=2 if BioFather==1 & BioMother==0
replace BioParentsCat=3 if BioFather==0 & BioMother==0

label define BPC 0 "Both" 1 "Single Mother" 2 "Single Father" 3 "No Parents"
label values BioParentsCat BPC

gen		GPCat1=0 if GrandMom==0 & GrandDad==0
replace GPCat1=1 if GrandMom==1 & GrandDad==0
replace GPCat1=2 if GrandMom==0 & GrandDad==1
replace GPCat1=3 if GrandMom==1 & GrandDad==1

label define GPC1 0 "No Grands" 1 "Grandmother Only" 2 "Grandfather Only" 3 "Both"
label values GPCat1 GPC1 

gen 	GPCat2=0 if (GFatherPat==0 & GMotherPat==0) & (GFatherMat==0 & GMotherMat==0)
replace GPCat2=1 if (GFatherPat==1 | GMotherPat==1) & (GFatherMat==0 & GMotherMat==0)
replace GPCat2=2 if (GFatherPat==0 & GMotherPat==0) & (GFatherMat==1 | GMotherMat==1)
replace GPCat2=3 if (GFatherPat==1 | GMotherPat==1) & (GFatherMat==1 | GMotherMat==1)


label define GPC2 0 "No Grands" 1 "Paternal Only" 2 "Maternal Only" 3 "Both"
label values GPCat2 GPC1 
*
est clear	
forvalues g==1/2 {	// 1 is gmas vs gpas; 2 is mat vs pat
	gen l_GPCat`g'=l.GPCat`g'
	foreach outcome in ppvt math wi {
		if "`outcome'"=="wi" {
			local controls `controls_no_wi'
			}
		else {
			local controls `full_controls'
			}
		*no controls
		eststo `outcome'_`g': areg `outcome' i.GPCat`g' i.BioParentsCat `round_age_controls', ///
					a(Childid) vce(cluster Famid)
					test _b[1.GPCat`g']==_b[2.GPCat`g']
					estadd scalar Grand_eq=round(`r(p)',0.01)
		*controls
		eststo `outcome'cont_`g': areg `outcome' i.GPCat`g' i.BioParentsCat `round_age_controls' `controls', ///
					a(Childid) vce(cluster Famid)
					test _b[1.GPCat`g']==_b[2.GPCat`g']
					estadd scalar Grand_eq=round(`r(p)',0.01)
		*controls & lags, just commented on
		eststo `outcome'cont_`g': areg `outcome' i.l_GPCat`g' i.BioParentsCat `round_age_controls' `controls', ///
					a(Childid) vce(cluster Famid)
					test _b[1.l_GPCat`g']==_b[2.l_GPCat`g']
					estadd scalar Grand_eq=round(`r(p)',0.01)	
		}
		// end outcome
	}
	// end type of grandparent categorization
	
esttab, b(a2) se(2) compress nonumbers ///
	addnote("m1: no controls; m2: controls; m3: controls & interactions" ///
	"in parentheses: robust standard errors clustered at child level") ///
	star(x 0.10 xx 0.05) stats(ar2 N df_a N_clust) 
	
estout using "$Output\GPTest.txt", replace mlabels(,titles) starlevels(x 0.10 xx 0.05 xxx 0.01) ///
	cells(b(star fmt(2) label(Coef.)) se(fmt(2) label(SE) par(`"="("'`")""'))) ///
	stats(r2_a N `NChildren' N_clust Grand_eq, fmt(%9.3f %9.0g)) drop(None *0.BioParentsCat 0.*) ///
	rename(0.GPCat1 "None" 1.GPCat1 "1Gma/2Pat" 2.GPCat1 "1Gpa/2Mat" 3.GPCat1 "Both" ///
		   0.GPCat2 "None" 1.GPCat2 "1Gma/2Pat" 2.GPCat2 "1Gpa/2Mat" 3.GPCat2 "Both"  ///
		   0.l_GPCat1 "None" 1.l_GPCat1 "1Gma/2Pat" 2.l_GPCat1 "1Gpa/2Mat" 3.l_GPCat1 "Both" ///
		   0.l_GPCat2 "None" 1.l_GPCat2 "1Gma/2Pat" 2.l_GPCat2 "1Gpa/2Mat" 3.l_GPCat2 "Both") ///

*how many single mothers have both pat & mat grands	
capture file close myfile	   
file open myfile using "$Output\GPTest.txt", write append
tab Famid if GPCat2==3 & BioParentsCat==1
file write myfile _n _n "number of children w/single mothers that have both pat & mat grands (number below)" _n "`r(r)'" _n
file close myfile

restore

*******************************
*	Main analysis - Child Fixed effects & age interactions
*******************************
tsset Childid round
gen l_famtype=l.famtype
label values l_famtype famtype

foreach het in ALL MOMSPAN MOMIND /*NUC1 BF1 GP1 GIRLS BOYS*/ URBAN RURAL ///
	/*YM OM*/ YGP OGP /*PRIM SEC*/ DadPRIM DadSEC /*DadSECMomPRIM DadSECMomSEC*/ GpPRIM GpSEC ///
	/*FB LB R1R2Only*/ {
	preserve 
	est clear
	*full sample
	if "`het'"=="ALL" {
		*keep if focus_child==1
		}
	if "`het'"=="MOMSPAN" {
		keep if carelang==31 // & focus_child==1
		}
	if "`het'"=="MOMIND" {
		drop if carelang==31 // & focus_child==1
		}
	*Nuclear in R1 
	if "`het'"=="NUC1" { 
		gen hi=(famtype==0 & round==1 & focus_child==1)
		bys Childid: egen nuc=max(hi)
		keep if nuc==1
		}	
	*BioFather in R1 
	if "`het'"=="BF1" { 
		gen hi=(BioFather==1 & round==1 & focus_child==1)
		bys Childid: egen nonuc=max(hi)
		keep if nonuc==1
		}	
	*Mothers+Grand in R1 
	if "`het'"=="GP1" { 
		gen hi=(GrandParent==1 & round==1 & focus_child==1)
		bys Childid: egen GP1=max(hi)
		keep if GP1==1
		}			
	*Girls
	if "`het'"=="GIRLS" {
		gen hi=(male==0 & round==4)
		bys Childid: egen girl=max(hi)
		keep if girl==1
		}		
	*Boys
	if "`het'"=="BOYS" {
		gen hi=(male==1 & round==4)
		bys Childid: egen male1=max(hi)
		keep if male1==1
		}	
	*Urban
	if "`het'"=="URBAN" {
		gen hi=(rural==0 & round==1)
		bys Childid: egen urban=max(hi)
		keep if urban==1
		}		
	*Rural
	if "`het'"=="RURAL" {
		gen hi=(rural==1 & round==1)
		bys Childid: egen rural1=max(hi)
		keep if rural1==1
		}
	*Young Mom
	if "`het'"=="YM" {
		gen hi=(age_biomother<26 & age_biomother~=. & round==1 & focus_child==1)
		bys Childid: egen YoungMom=max(hi)
		keep if YoungMom==1
		}
	*Old Mom
	if "`het'"=="OM" {
		gen hi=(age_biomother>25 & age_biomother~=. & round==1 & focus_child==1)
		bys Childid: egen OldMom=max(hi)
		keep if OldMom==1
		}
	*Young Grandma
	if "`het'"=="YGP" {
		gen hi=(age_gma<50 & age_gma~=. & round==1 & focus_child==1)
		bys Childid: egen YGP=max(hi)
		keep if YGP==1
		}
	*Old Grandma
	if "`het'"=="OGP" {
		gen hi=(age_gma>=50 & age_gma~=. & round==1 & focus_child==1)
		bys Childid: egen OGP=max(hi)
		keep if OGP==1
		}
	*Mom Primary or less
	if "`het'"=="PRIM" {
		gen hi=(mumed<=6 & mumed~=. & round==1 & focus_child==1)
		bys Childid: egen Prim=max(hi)
		keep if Prim==1
		}
	*Mom Some Secondary or more
	if "`het'"=="SEC" {
		gen hi=(mumed>6 & mumed~=. & round==1 & focus_child==1)
		bys Childid: egen Sec=max(hi)
		keep if Sec==1
		}
	*Dad Primary or less
	if "`het'"=="DadPRIM" {
		gen hi=(daded<=6 & daded~=. & round==1 & focus_child==1)
		bys Childid: egen DadPRIM=max(hi)
		keep if DadPRIM==1
		}
	*Dad Some Secondary or more
	if "`het'"=="DadSEC" {
		gen hi=(daded>6 & daded~=. & round==1 & focus_child==1)
		bys Childid: egen DadSEC=max(hi)
		keep if DadSEC==1
		}		
	*Dad Some Secondary or more & Mom Primary
	if "`het'"=="DadSECMomPRIM" {
		gen hi=(daded>6 & daded~=. & mumed<=6 & mumed~=. & round==1 & focus_child==1)
		bys Childid: egen DadSEC=max(hi)
		keep if DadSEC==1
		}
	*Dad Some Secondary or more & Mom Secondary
	if "`het'"=="DadSECMomSEC" {
		gen hi=(daded>6 & daded~=.& mumed>6 & mumed~=. & round==1 & focus_child==1)
		bys Childid: egen DadSEC=max(hi)
		keep if DadSEC==1
		}
	*GrandParent Primary or less
	if "`het'"=="GpPRIM" {
		gen hi=(edu_grandparent<=1 & edu_grandparent~=. & round==1 & focus_child==1)
		bys Childid: egen GpPRIM=max(hi)
		keep if GpPRIM==1
		}
	*GrandParent Some Secondary or more
	if "`het'"=="GpSEC" {
		gen hi=(edu_grandparent>1 & edu_grandparent~=. & round==1 & focus_child==1)
		bys Childid: egen GpSEC=max(hi)
		keep if GpSEC==1
		}	
	*First born child
	if "`het'"=="FB" {
		gen hi=(firstborn==1 & round==1 & focus_child==1)
		bys Childid: egen FB=max(hi)
		keep if FB==1
		}	
	*Latter born child
	if "`het'"=="LB" {
		gen hi=(firstborn==0 & round==1 & focus_child==1)
		bys Childid: egen LB=max(hi)
		keep if LB==1
		}	
	*Only rounds 1 & 2 (for HAZ) - MUST KEEP LAST!!
	if "`het'"=="R1R2Only" {
		drop if round==4 | round==5 // figure out why R3 not used!!
		}	
	foreach outcome in /* zbmi overweight underweight zhfa*/ ppvt math wi /*ts_allwork ts_play ts_study ts_school ts_sleep*/ {
		if "`outcome'"=="wi" {
			local controls `controls_no_wi'
			}
		else {
			local controls `full_controls'
			}	
		*family type, no controls
		eststo `outcome'1: areg `outcome' ib0.famtype `round_age_controls' ///
				if focus_child==1, a(Childid) vce(cluster Childid)	
		*controls
		eststo `outcome'2: areg `outcome' ib0.famtype `round_age_controls' `controls' ///
				if focus_child==1, a(Childid) vce(cluster Childid)
		*controls + age interaction - Not shown in tables - no distinctive patterns
		eststo `outcome'3: areg `outcome' ib0.famtype##i.round `round_age_controls' `controls' ///
				if focus_child==1, a(Childid) vce(cluster Famid)
		*lagged+controls
		eststo `outcome'4: areg `outcome' ib0.l_famtype `round_age_controls' `controls' ///
				if focus_child==1, a(Childid) vce(cluster Childid)	
		*all kids & controls (for PPVT only will this matter)
		eststo `outcome'5: areg `outcome' ib0.famtype `round_age_controls' `controls' ///
				, a(Childid) vce(cluster Famid)
		}
		// end outcome
	
	*only output control regressions for heterogeneity analysis
	*but don't show coefficients on controls in output
	if "`het'"=="ALL" {
		local noshowc ""
		local regressions ""
		}
	if "`het'"~="ALL" {
		local noshowc "`full_controls' _cons"
		local regressions "*2"
		}
	estout `regressions' using "$Output\ChildFE_byFamTypes_`het'.txt", replace mlabels(,titles) ///
		starlevels(x 0.10 xx 0.05 xxx 0.01) drop(`round_age_controls' `noshowc') ///
		cells(b(star fmt(2) label(Coef.)) se(fmt(2) label(SE) par(`"="("'`")""'))) ///
		stats(r2_a N `NChildren' N_clust, fmt(%9.3f %9.0g)) label ///
		rename (0.l_famtype "0.famtype" 1.l_famtype "1.famtype" 2.l_famtype "2.famtype" 3.l_famtype "3.famtype" ///
		4.l_famtype "4.famtype" 5.l_famtype "5.famtype" 6.l_famtype "6.famtype") 
		
	restore
	}
	// end het


	
	
