# Supplementary material for: Household transitions between ages 5 and 15 and educational outcomes: Fathers and grandparents in Peru
Source: Demogr Res. Author manuscript; Available in PMC 2023 Mar 30. (PMC10062424; doi:10.4054/demres.2022.46.14)
Supplement: cleaning & analysis do files [file NIHMS1873971-supplement-cleaning___analysis_do_files.zip › Cleaning_Family_Structure_From_Roster.do]

clear
set more off


*************************
*** Household Members ***
*************************
forvalues i==1/5 {
	use "${R`i'}\\${R`i'_roster}.dta", clear
	rename *, lower
	
	/* R1 is a little different codes than the other rounds - recode
	R1	2-4	Codes
		0	YL Child
	1	1	Biological parent
	2	2	Step-parent
		3	Adoptive parent
	3	5	Maternal grandparent
	3	6	Paternal grandparent
	5	7	Brother/sister
	10	8	Half-sibling (same father)
	10	9	Half-sibling (same mother)
		10	Step-sibling
		11	Adoptive brother/sister
	4	13	Uncle/Aunt
	6	14	Cousin
	9	15	Nephew/Niece
	11	16	Brother/sister-in-law
		17	Great-grandparent (Mother's side)
		18	Great grandparent (Father's side)
		19	Other relative
	7	20	Household servant
		21	Other, unrelated
	7	22	Nanny/child-minder
	7	23	Tenant/lodger
		24	Adoptive parent (legal)
	13	77	NK - (other from R1)

	*/
if `i'==1 {
		*relate
		*sex
		*age
		recode disabled (1=1) (2=0) (99=0) (.=0)
		rename yrschool edu
		replace edu=. if edu>40
		recode edu (0=0) (31=0) (32=0) (33=1) (34=2) (35=2) (37=2) (36=3) (38=3)
		*note that in R1 we don't have maternal & paternal grandparents.
		*this recoding is for parallelism with the other rounds.
		*later we will change to indicate if uncertain identity
		recode relate (3=5)(5=7)(4=13)(6=14)(9=15)(11=16)(7=20)(13=77)
		gen status=1
		foreach activity in sleep chcare hhchore npaywork paywork school study play {
			gen hrs_`activity'_r1=.
			}
		}
		// end round 1
		
	if `i'==2 {
		rename relate relate
		rename memsex sex
		rename age age
		gen disabled=(disab>0 & disab~=99 & disab~=.)
		replace disabled=. if relate==0
		rename livhse status
		rename grade edu
		foreach activity in sleep chcare hhchore npaywork paywork school study play {
			rename `activity' hrs_`activity'_r2
			}
		}
		// end round 2
		
	if `i'==3 {
		rename relate relate
		rename memsex sex
		rename age age
		gen disabled=(disabr3>0 & disabr3~=77 & disabr3~=.)		
		replace disabled=. if relate==0
		rename livhse status 
		rename grader3 edu
		rename hhchrer3 hhchorer3
		rename npywrkr3 npayworkr3
		rename paywrkr3 payworkr3
		foreach activity in sleep chcare hhchore npaywork paywork school study play {
			rename `activity'r3 hrs_`activity'_r3
			}
		}
		// end round 3
	
	if `i'==4 {
		gen prefix_var1 = "PE0"
		egen childid = concat(prefix_var1 childcode) if childcode < 100000
		gen prefix_var2 = "PE"
		egen childid2 = concat(prefix_var2 childcode) if childcode >= 100000
		replace childid = childid2 if childcode >= 100000
		drop prefix_var1 prefix_var2 childid2	
		rename memidr4	id
		rename relater4 relate
		rename memsexr4 sex
		rename memager4 age
		gen disabled=(disabr4==1)
		rename grader4 edu
		rename livhser4 status // this has more categories than other rounds
		rename hhchrer4 hhchorer4
		rename npywrkr4 npayworkr4
		rename paywrkr4 payworkr4
		foreach activity in sleep chcare hhchore npaywork paywork school study play {
			rename `activity'r4 hrs_`activity'_r4
			}
		}
		// end round 4

	if `i'==5 {
		gen prefix_var1 = "PE0"
		egen childid = concat(prefix_var1 childcode) if childcode < 100000
		gen prefix_var2 = "PE"
		egen childid2 = concat(prefix_var2 childcode) if childcode >= 100000
		replace childid = childid2 if childcode >= 100000
		drop prefix_var1 prefix_var2 childid2	
		rename memidr5	id
		rename relater5 relate
		rename memsexr5 sex
		rename memager5 age
		gen disabled=(memdisbr5==1)
		rename grader5 edu
		rename livhser5 status // this has more categories than other rounds
		rename hhchrer5 hhchorer5
		rename npywrkr5 npayworkr5
		rename paywrkr5 payworkr5
		foreach activity in sleep chcare hhchore npaywork paywork school study play {
			rename `activity'r5 hrs_`activity'_r5
			}
		}
		// end round 5		
		
		
	*Identity of HH members
	gen biomother		=(relate==1 & sex==2)
	gen biofather		=(relate==1 & sex==1)	
	gen stepmother		=((relate==2 | relate==3 | relate==24) & sex==2)
	gen stepfather		=((relate==2 | relate==3 | relate==24) & sex==1)
		*stepfather & stepmother includes adoptive father
	gen grandparent		=(relate==5 | relate==6)
	gen gma				=((relate==5 | relate==6) & sex==2)
	gen gpa				=((relate==5 | relate==6) & sex==1)
	gen pgrandfather	=(relate==6 & sex==1)
	gen pgrandmother	=(relate==6 & sex==2)
	gen mgrandfather	=(relate==5 & sex==1)
	gen mgrandmother	=(relate==5 & sex==2)
	gen uncleaunt_adult	=(relate==13 & age>=15)	
	gen sibling			=(relate==7)
	gen half_sib		=(relate==8 | relate==9) 
	gen cousin			=(relate==14)
	gen other			=(relate>=15 & relate<=21 & relate~=20)
	
	local relative_list biomother biofather stepmother stepfather grandparent ///
		gma gpa mgrandmother mgrandfather pgrandmother pgrandfather ///
		uncleaunt_adult sibling half_sib cousin other

	*new variables for deceased household members	
	foreach relation of local relative_list {
		gen d`relation'_r`i'=relate if status==3
		}
	*remove family members no longer living in the household	
	foreach relation of local relative_list {
		replace `relation'=0 if status~=1
		}
			
	bys childid: egen BioMother_r`i'	=max(biomother)
	bys childid: egen BioFather_r`i'	=max(biofather)
	bys childid: egen StepMother_r`i'	=max(stepmother)
	bys childid: egen StepFather_r`i'	=max(stepfather)
	bys childid: egen GrandParent_r`i'	=max(grandparent)
	bys childid: egen GrandMom_r`i'		=max(gma)
	bys childid: egen GrandDad_r`i'		=max(gpa)
	bys childid: egen GMotherMat_r`i'	=max(mgrandmother)
	bys childid: egen GFatherMat_r`i'	=max(mgrandfather)
	bys childid: egen GMotherPat_r`i'	=max(pgrandmother)
	bys childid: egen GFatherPat_r`i'	=max(pgrandfather)
	bys childid: egen UncleAunt_r`i'	=max(uncleaunt_adult)
	bys childid: egen Sibling_r`i'		=max(sibling)
	bys childid: egen HalfSib_r`i'		=max(half_sib)
	bys childid: egen Cousin_r`i'		=max(cousin)
	bys childid: egen Other_r`i'		=max(other)

	bys childid: egen Deceased_BioMother_r`i'	=max(dbiomother)
	bys childid: egen Deceased_BioFather_r`i'	=max(dbiofather)
	bys childid: egen Deceased_StepMother_r`i'	=max(dstepmother)
	bys childid: egen Deceased_StepFather_r`i'	=max(dstepfather)
	bys childid: egen Deceased_GrandParent_r`i'	=max(dgrandparent)
	bys childid: egen Deceased_GMotherMat_r`i'	=max(dmgrandmother)
	bys childid: egen Deceased_GFatherMat_r`i'	=max(dmgrandfather)
	bys childid: egen Deceased_GMotherPat_r`i'	=max(dpgrandmother)
	bys childid: egen Deceased_GFatherPat_r`i'	=max(dpgrandfather)
	
	local Relative_List BioMother BioFather StepMother StepFather GrandParent ///
			GrandMom GrandDad GMotherMat GFatherMat GMotherPat GFatherPat ///
			UncleAunt Sibling HalfSib Cousin Other
	
	*age (don't use variables with multiple people of that identity in family)
	replace age=. if age<0
	local family_small `relative_list'
	foreach y in uncleaunt_adult sibling half_sib cousin other GrandParent stepmother stepfather {
		local family_small: list family_small - y
		}
	di "`family_small'" 

	foreach f_member of local family_small {
		gen age_`f_member'=age if `f_member'==1
		replace age_`f_member'=. if age_`f_member'<=0
		bys childid: egen age_`f_member'_r`i'=max(age_`f_member')
		}
		// end f_member
		
	*get oldest sibling age to determine if YL child is first-born
	gen sib_age=age if sibling==1 | half_sib==1
	bys childid: egen sib_age_max_r`i'=max(sib_age) 

	*education of the family members (round 1 already recoded)
	if `i'~=1 {
		replace edu=0 if edu<6 						
		replace edu=1 if edu<11 & edu>=6			
		replace edu=2 if edu==13 | edu==15	
		replace edu=1 if edu==17					
		replace edu=3 if edu==14 | edu==16 			
		replace edu=0 if edu==20					
		replace edu=1 if edu==21 | edu==22			
		replace edu=. if edu>3	
		}
		// end if i~=1
	
	foreach f_member of local family_small {
		gen edu_`f_member'=edu if `f_member'==1
		bys childid: egen edu_`f_member'_r`i'=max(edu_`f_member')
		}
		// end f_member
	
	label define edu 0 "Less than primary" 1 "Primary Complete" 2 "Secondary Complete" 3 "Tertiary Complete"
	label values edu_* edu 
	
	*HH composition - more general
	*See file Peru_Combining_clean_Data for changing number of kids different ages //
	*to remove the focus child & younger sibling depending on the identity
	gen child_0_6 	=(age<7 & age>=0)
	gen boy_7_17	=(age>6 & age<18 &  sex==1)
	gen grl_7_17	=(age>6 & age<18 &  sex==2)
	gen man_18_55	=(age>17 & age<56 & sex==1 & biofather~=1 & grandparent~=1 & stepfather~=1 )
	gen wmn_18_55 	=(age>17 & age<56 & sex==2 & biomother~=1 & grandparent~=1 & stepmother~=1 )
	gen man_56	  	=(age>55 & 			sex==1 & biofather~=1 & grandparent~=1 & stepfather~=1 )
	gen wmn_56 	  	=(age>55 & 			sex==2 & biomother~=1 & grandparent~=1 & stepmother~=1 )
	gen one=1
	bys childid: egen famsize_r`i'=sum(one)
	
	foreach var in child_0_6 boy_7_17 grl_7_17 man_18_55 wmn_18_55 man_56 wmn_56 {
		bys childid: egen N_`var'_r`i'=sum(`var')
		label var N_`var'_r`i' "Number of household members this sex & age range"
		}
		// end list of hh composition variables
	
	*disability
	gen disgrand=(grandparent==1 & disabled==1)
	gen dischild=(disabled==1 & age<18 & grandparent==0)
	gen disadult=(disabled==1 & age>=18 & grandparent==0)
	bys childid: egen NumDisTotal_r`i'=sum(disabled)
	bys childid: egen NumDisGrand_r`i'=sum(disgrand)
	bys childid: egen NumDisChild_r`i'=sum(dischild)
	bys childid: egen NumDisAdult_r`i'=sum(disadult)
	
	
	keep childid famsize N_* age_*_r`i' edu_*_r`i' sib_age_max_r`i' `Relative_List' Deceased* ///
		NumDis*
	duplicates drop childid, force
	sort childid
	tempfile HH`i'
	save `HH`i''
	}
	// end round i
	
	
***MERGING TOGETHER INFO - ONE OBSERVATION PER FAMILY****	
sort childid	
use	`HH1', clear
forvalues i==2/5 {
	merge childid using `HH`i''
	drop _merge
	sort childid		
	}
	

*R1 did not distinguish between Maternal & Paternal
*Recall for simplicity we assigned all grandparents in R1 maternal status
*grandma R1 identity unclear if maternal or paternal
gen gma_r1_uncert=	(GMotherMat_r1==1 & GMotherMat_r2==0 & GMotherPat_r2==0) | ///
					(GMotherMat_r1==1 & GMotherMat_r2==1 & GMotherPat_r2==1) 
gen gfa_r1_uncert=	(GFatherMat_r1==1 & GFatherMat_r2==0 & GFatherPat_r2==0) | ///
					(GFatherMat_r1==1 & GFatherMat_r2==1 & GFatherPat_r2==1) 
label var gma_r1_uncert "Uncertain identity (maternal/paternal) grandmother R1"
label var gfa_r1_uncert "Uncertain identity (maternal/paternal) grandfather R1"

*There is grandparent in R1, and in R2 it's clear its the paternal one
replace GMotherMat_r1=0 if GMotherMat_r1==1 & GMotherMat_r2==0 & GMotherPat_r2==1 
replace GMotherPat_r1=1 if GMotherMat_r1==1 & GMotherMat_r2==0 & GMotherPat_r2==1
replace GFatherMat_r1=0 if GFatherMat_r1==1 & GFatherMat_r2==0 & GFatherPat_r2==1 
replace GFatherPat_r1=1 if GFatherMat_r1==1 & GFatherMat_r2==0 & GFatherPat_r2==1

*education for fam members in one round but absent from another
preserve 
	keep childid edu_*
	/*local family_small `relative_list'
	foreach y in uncleaunt_adult sibling half_sib cousin other {
		local family_small: list family_small - y
		}
		*/
	local varlist ""
	local varlist_star ""
	foreach type of local family_small {
		local varlist `varlist' age_`type'_r edu_`type'_r
		local varlist_star `varlist_star' age_`type'_r* edu_`type'_r*
		}
	reshape long `varlist', i(childid) j(round)
	foreach type of local family_small {
		bys childid: egen edu_`type'_min=mode(edu_`type'_r)
		bys childid: egen edu_`type'_max=mode(edu_`type'_r)
		}		
	keep childid edu_*_min edu_*_max
	duplicates drop
	sort childid
	tempfile edu
	save `edu', replace
restore

sort childid 
merge m:1 childid using `edu'	
drop _merge
*drop `varlist_star'
*/


**********************************************************************************
**********************************************************************************
**********************************************************************************
**********************************************************************************
**********************************************************************************
*fix age inconsistencies across rounds
foreach type of local family_small {
	replace age_`type'_r1=age_`type'_r2-4  if age_`type'_r1==.
	replace age_`type'_r1=age_`type'_r3-7  if age_`type'_r1==.
	replace age_`type'_r1=age_`type'_r4-11 if age_`type'_r1==.
	
	replace age_`type'_r2=age_`type'_r1+4  if age_`type'_r2==.
	replace age_`type'_r2=age_`type'_r3-3  if age_`type'_r2==.
	replace age_`type'_r2=age_`type'_r4-7  if age_`type'_r2==.
	
	replace age_`type'_r3=age_`type'_r1+7  if age_`type'_r3==.
	replace age_`type'_r3=age_`type'_r2+3  if age_`type'_r3==.
	replace age_`type'_r3=age_`type'_r4-4  if age_`type'_r3==.
	
	replace age_`type'_r4=age_`type'_r1+11 if age_`type'_r4==.
	replace age_`type'_r4=age_`type'_r2+7  if age_`type'_r4==.
	replace age_`type'_r4=age_`type'_r3+4  if age_`type'_r4==.
	}
	// end type for age corrections
	
	// a clear typo corrected 
	replace age_biomother_r4=38 if childid=="PE131076" 
	
**education consistancy corrections ---HAS NOT INCORPORATED R5 checks
**education cannot decrease over time
foreach type of local family_small {
	*how many rounds of education info do they have
	forvalues i=1/5 {
		gen has`i'=edu_`type'_r`i'~=.
		}
	gen tot=has1+has2+has3+has4
	*indicator variables for other 3 rounds are the same
	gen edu4=((edu_`type'_r1==edu_`type'_r2 & edu_`type'_r2==edu_`type'_r3) & edu_`type'_r1~=.)
	gen edu3=((edu_`type'_r1==edu_`type'_r2 & edu_`type'_r2==edu_`type'_r4) & edu_`type'_r1~=.)
	gen edu2=((edu_`type'_r1==edu_`type'_r3 & edu_`type'_r3==edu_`type'_r4) & edu_`type'_r1~=.) 
	gen edu1=((edu_`type'_r2==edu_`type'_r3 & edu_`type'_r3==edu_`type'_r4) & edu_`type'_r2~=.)
	*replace the values where one round is different (except R1 where could have a lower level of education)
	replace edu_`type'_r1=edu_`type'_r2 if edu1==1 & (tot==3 | tot==4) & (edu_`type'_r1>edu_`type'_r2 & edu_`type'_r1~=.)
	replace edu_`type'_r2=edu_`type'_r1 if edu2==1 & (tot==3 | tot==4)
	replace edu_`type'_r3=edu_`type'_r1 if edu3==1 & (tot==3 | tot==4)
	replace edu_`type'_r4=edu_`type'_r1 if edu4==1 & (tot==3 | tot==4)

	replace edu_`type'_r2=edu_`type'_r1 if edu_`type'_r2==. | edu_`type'_r2<=edu_`type'_r1 
	replace edu_`type'_r3=edu_`type'_r2 if edu_`type'_r3==. | edu_`type'_r3<=edu_`type'_r2 
	replace edu_`type'_r4=edu_`type'_r3 if edu_`type'_r4==. | edu_`type'_r4<=edu_`type'_r3 
	
	egen hi1=rowmax(edu_`type'_r1 edu_`type'_r2 edu_`type'_r3)
	replace edu_`type'_r4=hi1 if edu_`type'_r4==.
	egen hi2=rowmax(edu_`type'_r1 edu_`type'_r2)
	replace edu_`type'_r3=hi2 if edu_`type'_r3==.
	replace edu_`type'_r2=edu_`type'_r1 if edu_`type'_r2==.
	egen hi0=rowmin(edu_`type'_r1 edu_`type'_r2 edu_`type'_r3 edu_`type'_r4)
	forvalues i=1/5 {
		replace edu_`type'_r`i'=hi0 if edu_`type'_r`i'==.
		}
		
	di "`type'"
	assert edu_`type'_r1<=edu_`type'_r2 if edu_`type'_r1~=. & edu_`type'_r2~=.
	assert edu_`type'_r2<=edu_`type'_r3 if edu_`type'_r2~=. & edu_`type'_r3~=.
	assert edu_`type'_r3<=edu_`type'_r4 if edu_`type'_r3~=. & edu_`type'_r4~=.
	
	drop edu1 edu2 edu3 edu4 has1 has2 has3 has4 has5 tot hi1 hi2 hi0
	}
	// end type
preserve
	*adjust ages & edu for 1st round grandparents; assume maternal grandparents
	replace edu_mgrandmother_r1=edu_gma_r1
	replace age_mgrandmother_r1=age_gma_r1
	replace edu_mgrandfather_r1=edu_gpa_r1
	replace age_mgrandfather_r1=age_gpa_r1
	keep childid edu_mg* age_mg*
	sort childid 
	tempfile ageedu
	save `ageedu', replace
restore
drop age_mg*_r1 edu_mg*_r1
sort childid
merge childid using `ageedu'
drop _merge

*just keep 1 age & education per family member
drop edu_*_r2 age*_r2 edu_*_r3 age*_r3 edu_*_r4 age*_r4
rename edu_*_r1 edu_*
rename age_*_r1 age_*

*additional family details
gen always_w_mom=(BioMother_r1==1 & BioMother_r2==1 & BioMother_r3==1 & BioMother_r4==1)
gen mom_age_1st_birth=(age_biomother-sib_age_max_r1) // age_biomother if from R1
replace mom_age_1st_birth=age_biomother-1 if sib_age_max_r1==.
gen firstborn=(sib_age_max_r1<1)
replace firstborn=1 if sib_age_max_r1==.

*establishing family types
forvalues i==1/5 {	
	gen famtype_r`i'=.
	/*nuclear*/
	replace famtype_r`i'=0 if 	BioFather_r`i'==1 & StepFather_r`i'==0 & ///
								BioMother_r`i'==1 & StepMother_r`i'==0 & ///
								GrandParent_r`i'==0 & ///
								UncleAunt_r`i'==0 & Other_r`i'==0
	/*Extended Family*/
	replace famtype_r`i'=1 if	BioFather_r`i'==1 & ///
								BioMother_r`i'==1 & ///
								GrandParent_r`i'==1									
	/*Mother + Grand*/
	replace famtype_r`i'=2 if	BioFather_r`i'==0 & StepFather_r`i'==0 & ///
								BioMother_r`i'==1 & ///
								GrandParent_r`i'==1   								
	/*Single Mom - could be extended*/
	replace famtype_r`i'=3 if	BioFather_r`i'==0 & StepFather_r`i'==0 & ///
								BioMother_r`i'==1 & StepMother_r`i'==0 & ///
								GrandParent_r`i'==0 
	/*Step Father Family*/
	replace famtype_r`i'=4 if	StepFather_r`i'==1 & BioFather_r`i'==0 & ///
								BioMother_r`i'==1 & StepMother_r`i'==0

	/*Nuclear Ext, No Grand*/
	replace famtype_r`i'=5 if 	BioFather_r`i'==1 & ///
								BioMother_r`i'==1 & ///
								GrandParent_r`i'==0 & ///
								(UncleAunt_r`i'==1 | Other_r`i'==1 | ///
								StepMother_r`i'==1 | StepFather_r`i'==1)	
	/*No Biological Mother*/
	replace famtype_r`i'=6 if	BioMother_r`i'==0
	}
	// end i
label define famtype 0 "Nuclear" 1 "Both Parents + Grand(s)" ///
		2 "Mother + Grandparent(s)" 3 "Single Mother" ///
		4 "Step-Father" 5 "Nuclear Ext, No Grand" 6 "No Mother" 
label values famtype_r* famtype

*Family type simple - for powerpoint graphs
forvalues i==1/4 {	
	gen famtype_simple_r`i'=.
	replace famtype_simple_r`i'=1 if 	BioFather_r`i'==1 & GrandParent_r`i'==0
	replace famtype_simple_r`i'=2 if 	BioFather_r`i'==1 & GrandParent_r`i'==1
	replace famtype_simple_r`i'=3 if 	BioFather_r`i'==0 & GrandParent_r`i'==1
	replace famtype_simple_r`i'=4 if 	BioFather_r`i'==0 & GrandParent_r`i'==0
	}
label define famtype_simple 1 "Father Only" ///
		2 "Father + Grandparent(s)" 3 "Grandparent(s) Only" ///
		4 "Neither Father nor Grandparent(s)"
label values famtype_simple_r* famtype	

rename childid Famid
sort Famid
drop Deceased* // delete this line once we get better R3 data
save "$WorkingData/Family_Structure_wide.dta", replace

local famlist ""
foreach member of local Relative_List {
	local famlist "`famlist' `member'_r" // Add in this when better info on R3 data: Deceased_`member'_r
	}

reshape long `famlist' famsize_r famtype_r famtype_simple_r ///
	NumDisGrand_r NumDisTotal_r NumDisChild_r NumDisAdult_r ///
	N_child_0_6_r N_boy_7_17_r N_grl_7_17_r N_man_18_55_r N_wmn_18_55_r N_man_56_r N_wmn_56_r ///
	, i(Famid) j(round)
rename *_r *

encode Famid, gen(fam_code)
tsset fam_code round	
foreach var of varlist BioMother BioFather GrandParent GMotherMat GFatherMat GMotherPat GFatherPat {
	tsspell `var'
	rename _spell `var'_trans
	label var `var'_trans "number of `var' transitions"
	drop _*
	}
drop fam_code	

order Famid round famtype famtype_simple famsize gma_r1_uncert gfa_r1_uncert ///
	always_w_mom mom_age_1st_birth firstborn `Relative_List' N_* age* edu* *_trans
	
sort Famid round	
save "$WorkingData/Family_Structure_long.dta", replace
